# Supplementary material for: ﻿Taxonomy of Landrevus species group of Velarifictorus Randell, 1964 (Orthoptera, Gryllidae, Gryllinae) with one new species and morphological diversity of Velarifictorusflavifrons Chopard, 1966
Source: Zookeys. 2022 Jan 28;1084:101–17. doi: 10.3897/zookeys.1084.77096 (PMC8816832; doi:10.3897/zookeys.1084.77096)
Supplement: XML Treatment for Velarifictorus [file zookeys.1084.77096-treatment1.xml]

<!DOCTYPE tp:taxon-treatment
  PUBLIC "-//TaxonX//DTD Taxonomic Treatment Publishing DTD v0 20100105//EN" "tax-treatment-NSO.dtd">
<tp:taxon-treatment xmlns:tp="http://www.plazi.org/taxpub"><tp:treatment-meta><kwd-group><label>Taxon classification</label><kwd>
                <named-content content-type="kingdom">Animalia</named-content>
              </kwd><kwd>
                <named-content content-type="order">Orthoptera</named-content>
              </kwd><kwd>
                <named-content content-type="family">Gryllidae</named-content>
              </kwd></kwd-group><mixed-citation publication-type="journal"><person-group><name><surname>Zheng</surname><given-names>Yan-Na</given-names></name><name><surname>Cai</surname><given-names>Xin-Ru</given-names></name><name><surname>Ma</surname><given-names>Li-Bin</given-names></name></person-group><article-title>﻿Taxonomy of <italic><tp:taxon-name><tp:taxon-name-part taxon-name-part-type="genus" reg="Landrevus">Landrevus</tp:taxon-name-part></tp:taxon-name></italic> species group of <italic><tp:taxon-name><tp:taxon-name-part taxon-name-part-type="genus" reg="Velarifictorus">Velarifictorus</tp:taxon-name-part></tp:taxon-name></italic> Randell, 1964 (<tp:taxon-name><tp:taxon-name-part taxon-name-part-type="order">Orthoptera</tp:taxon-name-part></tp:taxon-name>, <tp:taxon-name><tp:taxon-name-part taxon-name-part-type="family">Gryllidae</tp:taxon-name-part></tp:taxon-name>, <tp:taxon-name><tp:taxon-name-part taxon-name-part-type="subfamily">Gryllinae</tp:taxon-name-part></tp:taxon-name>) with one new species and morphological diversity of <italic><tp:taxon-name><tp:taxon-name-part taxon-name-part-type="genus" reg="Velarifictorus">Velarifictorus</tp:taxon-name-part><tp:taxon-name-part taxon-name-part-type="species" reg="flavifrons">flavifrons</tp:taxon-name-part></tp:taxon-name></italic> Chopard, 1966</article-title><source>Zookeys</source><day>28</day><month>01</month><year>2022</year><volume>1084</volume><fpage>101</fpage><lpage>117</lpage><pub-id pub-id-type="doi">10.3897/zookeys.1084.77096</pub-id></mixed-citation></tp:treatment-meta><tp:nomenclature><label>﻿Genus</label><tp:taxon-name>
              <object-id xmlns:xlink="http://www.w3.org/1999/xlink" content-type="arpha" xlink:type="simple">68AA2624-9CEA-572D-AD70-FB1A4C9EA65A</object-id>
              <tp:taxon-name-part taxon-name-part-type="genus" reg="Velarifictorus">Velarifictorus</tp:taxon-name-part>
            </tp:taxon-name><tp:taxon-authority>Randell, 1964</tp:taxon-authority></tp:nomenclature><tp:treatment-sec sec-type="type species" id="SECID0E1MAC"><title>Type species.</title><p><italic><tp:taxon-name><tp:taxon-name-part taxon-name-part-type="genus" reg="Scapsipedus">Scapsipedus</tp:taxon-name-part><tp:taxon-name-part taxon-name-part-type="species" reg="micado">micado</tp:taxon-name-part></tp:taxon-name></italic> Saussure, 1877.</p></tp:treatment-sec></tp:taxon-treatment>
