# Supplementary material for: ﻿Taxonomy of Landrevus species group of Velarifictorus Randell, 1964 (Orthoptera, Gryllidae, Gryllinae) with one new species and morphological diversity of Velarifictorusflavifrons Chopard, 1966
Source: Zookeys. 2022 Jan 28;1084:101–17. doi: 10.3897/zookeys.1084.77096 (PMC8816832; doi:10.3897/zookeys.1084.77096)
Supplement: XML Treatment for Velarifictorus zhengi [file zookeys.1084.77096-treatment2.xml]

<!DOCTYPE tp:taxon-treatment
  PUBLIC "-//TaxonX//DTD Taxonomic Treatment Publishing DTD v0 20100105//EN" "tax-treatment-NSO.dtd">
<tp:taxon-treatment xmlns:tp="http://www.plazi.org/taxpub"><tp:treatment-meta><kwd-group><label>Taxon classification</label><kwd>
                <named-content content-type="kingdom">Animalia</named-content>
              </kwd><kwd>
                <named-content content-type="order">Orthoptera</named-content>
              </kwd><kwd>
                <named-content content-type="family">Gryllidae</named-content>
              </kwd></kwd-group><mixed-citation publication-type="journal"><person-group><name><surname>Zheng</surname><given-names>Yan-Na</given-names></name><name><surname>Cai</surname><given-names>Xin-Ru</given-names></name><name><surname>Ma</surname><given-names>Li-Bin</given-names></name></person-group><article-title>﻿Taxonomy of <italic><tp:taxon-name><tp:taxon-name-part taxon-name-part-type="genus" reg="Landrevus">Landrevus</tp:taxon-name-part></tp:taxon-name></italic> species group of <italic><tp:taxon-name><tp:taxon-name-part taxon-name-part-type="genus" reg="Velarifictorus">Velarifictorus</tp:taxon-name-part></tp:taxon-name></italic> Randell, 1964 (<tp:taxon-name><tp:taxon-name-part taxon-name-part-type="order">Orthoptera</tp:taxon-name-part></tp:taxon-name>, <tp:taxon-name><tp:taxon-name-part taxon-name-part-type="family">Gryllidae</tp:taxon-name-part></tp:taxon-name>, <tp:taxon-name><tp:taxon-name-part taxon-name-part-type="subfamily">Gryllinae</tp:taxon-name-part></tp:taxon-name>) with one new species and morphological diversity of <italic><tp:taxon-name><tp:taxon-name-part taxon-name-part-type="genus" reg="Velarifictorus">Velarifictorus</tp:taxon-name-part><tp:taxon-name-part taxon-name-part-type="species" reg="flavifrons">flavifrons</tp:taxon-name-part></tp:taxon-name></italic> Chopard, 1966</article-title><source>Zookeys</source><day>28</day><month>01</month><year>2022</year><volume>1084</volume><fpage>101</fpage><lpage>117</lpage><pub-id pub-id-type="doi">10.3897/zookeys.1084.77096</pub-id></mixed-citation></tp:treatment-meta><tp:nomenclature><label>﻿</label><tp:taxon-name>
              <object-id xmlns:xlink="http://www.w3.org/1999/xlink" content-type="arpha" xlink:type="simple">4B99771A-3479-51A8-A7AA-2DAF8EDE8FD2</object-id>
              <tp:taxon-name-part taxon-name-part-type="genus" reg="Velarifictorus">Velarifictorus</tp:taxon-name-part>
              <tp:taxon-name-part taxon-name-part-type="species" reg="zhengi">zhengi</tp:taxon-name-part>
              <object-id xmlns:xlink="http://www.w3.org/1999/xlink" content-type="zoobank" xlink:type="simple">http://zoobank.org/160DF768-6BE9-4845-B8AE-AC1897B84F37</object-id>
            </tp:taxon-name><tp:taxon-authority>Zheng &amp; Ma</tp:taxon-authority><tp:taxon-status xmlns:xlink="http://www.w3.org/1999/xlink" xlink:type="simple">sp.nov.</tp:taxon-status><xref ref-type="fig" rid="F1">: 郑氏斗蟋 Figures 1</xref><xref ref-type="fig" rid="F2">, 2</xref><xref ref-type="fig" rid="F3">, 3</xref><xref ref-type="fig" rid="F4">, 4</xref><xref ref-type="fig" rid="F8">, 8A, D</xref><xref ref-type="fig" rid="F9">, 9A, D</xref><xref ref-type="fig" rid="F10">, 10A, D</xref><xref ref-type="fig" rid="F13">, 13A, D</xref><xref ref-type="fig" rid="F14">, 14A, B</xref><xref ref-type="table" rid="T1">; Table 1</xref></tp:nomenclature><tp:treatment-sec sec-type="type material" id="SECID0EAAAE"><title>Type material.</title><p><bold><italic>Holotype</italic>.</bold> Male. China: Yunnan, Pu’er, Meizihu Park, <named-content xmlns:xlink="http://www.w3.org/1999/xlink" content-type="dwc:verbatimCoordinates" xlink:type="simple"><named-content content-type="geo-json" specific-use="{&#34;type&#34;:&#34;Point&#34;,&#34;coordinates&#34;:[101.626667,23.243333]}" id="NCID0EOAAE" xlink:type="simple">22°74.6'N, 100°97.6'E</named-content></named-content>, Ⅷ–18–2021, Zhixin He, Ning Wang, and Wei Yuan leg. (SUUN); <bold><italic>Paratypes</italic>.</bold> 4 males and 8 females. China: Yunnan, Pu’er, Meizihu Park, <named-content xmlns:xlink="http://www.w3.org/1999/xlink" content-type="dwc:verbatimCoordinates" xlink:type="simple"><named-content content-type="geo-json" specific-use="{&#34;type&#34;:&#34;Point&#34;,&#34;coordinates&#34;:[101.626667,23.243333]}" id="NCID0E1AAE" xlink:type="simple">22°74.6'N, 100°97.6'E</named-content></named-content>, Ⅷ–18–2021, Zhixin He, Ning Wang, and Wei Yuan leg. (SUUN). All specimens were found in leaf litter.</p><fig id="F1" position="float" orientation="portrait"><object-id xmlns:xlink="http://www.w3.org/1999/xlink" content-type="doi" xlink:type="simple">10.3897/zookeys.1084.77096.figure1</object-id><object-id xmlns:xlink="http://www.w3.org/1999/xlink" content-type="arpha" xlink:type="simple">8923C732-F6D8-5AF6-94EF-C37AC29332E7</object-id><label>Figure 1.</label><caption><p><italic><tp:taxon-name><tp:taxon-name-part taxon-name-part-type="genus" reg="Velarifictorus">Velarifictorus</tp:taxon-name-part><tp:taxon-name-part taxon-name-part-type="species" reg="zhengi">zhengi</tp:taxon-name-part></tp:taxon-name></italic> sp. nov. Habitus (alive) in field <bold>A</bold> male <bold>B</bold> female (photographed by Zhixin He).</p></caption><graphic xmlns:xlink="http://www.w3.org/1999/xlink" xlink:href="zookeys-1084-101-g001.jpg" position="float" orientation="portrait" xlink:type="simple" id="oo_639212.jpg"><uri content-type="original_file" xlink:type="simple">https://binary.pensoft.net/fig/639212</uri></graphic></fig></tp:treatment-sec><tp:treatment-sec sec-type="description" id="SECID0E2BAE"><title>Measurements.</title><p><bold>Male (<italic>n</italic> = 5)</bold>: <abbrev xmlns:xlink="http://www.w3.org/1999/xlink" xlink:title="body length (from head to tip of abdomen)" id="ABBRID0EGCAE" xlink:type="simple">BL</abbrev> 15.73±0.14, <abbrev xmlns:xlink="http://www.w3.org/1999/xlink" xlink:title="head length" id="ABBRID0EKCAE" xlink:type="simple">HL</abbrev> 3.63±0.31, <abbrev xmlns:xlink="http://www.w3.org/1999/xlink" xlink:title="head width" id="ABBRID0EOCAE" xlink:type="simple">HW</abbrev> 5.47±0.08, <abbrev xmlns:xlink="http://www.w3.org/1999/xlink" xlink:title="pronotum length" id="ABBRID0ESCAE" xlink:type="simple">PL</abbrev> 3.09±0.03, <abbrev xmlns:xlink="http://www.w3.org/1999/xlink" xlink:title="pronotum width (maximum width of pronotum)" id="ABBRID0EWCAE" xlink:type="simple">PW</abbrev> 5.32±0.12, <abbrev xmlns:xlink="http://www.w3.org/1999/xlink" xlink:title="tegmen (forewing) length" id="ABBRID0E1CAE" xlink:type="simple">FWL</abbrev> 7.17±0.09, HTL 10.44±0.68; <bold>Female (<italic>n</italic> = 8)</bold>: <abbrev xmlns:xlink="http://www.w3.org/1999/xlink" xlink:title="body length (from head to tip of abdomen)" id="ABBRID0EDDAE" xlink:type="simple">BL</abbrev> 16.93±0.72, <abbrev xmlns:xlink="http://www.w3.org/1999/xlink" xlink:title="head length" id="ABBRID0EHDAE" xlink:type="simple">HL</abbrev> 3.11±0.53, <abbrev xmlns:xlink="http://www.w3.org/1999/xlink" xlink:title="head width" id="ABBRID0ELDAE" xlink:type="simple">HW</abbrev> 4.85±0.13, <abbrev xmlns:xlink="http://www.w3.org/1999/xlink" xlink:title="pronotum length" id="ABBRID0EPDAE" xlink:type="simple">PL</abbrev> 3.14±0.03, <abbrev xmlns:xlink="http://www.w3.org/1999/xlink" xlink:title="pronotum width (maximum width of pronotum)" id="ABBRID0ETDAE" xlink:type="simple">PW</abbrev> 5.00±0.24, <abbrev xmlns:xlink="http://www.w3.org/1999/xlink" xlink:title="tegmen (forewing) length" id="ABBRID0EXDAE" xlink:type="simple">FWL</abbrev> 2.50±0.03, HTL 10.94±0.61, <abbrev xmlns:xlink="http://www.w3.org/1999/xlink" xlink:title="ovipositor length" id="ABBRID0E2DAE" xlink:type="simple">OL</abbrev> 13.00±0.09.</p><fig id="F2" position="float" orientation="portrait"><object-id xmlns:xlink="http://www.w3.org/1999/xlink" content-type="doi" xlink:type="simple">10.3897/zookeys.1084.77096.figure2</object-id><object-id xmlns:xlink="http://www.w3.org/1999/xlink" content-type="arpha" xlink:type="simple">119E6ED9-1F86-5867-84FF-1184A8059E38</object-id><label>Figure 2.</label><caption><p>Bodies of <italic><tp:taxon-name><tp:taxon-name-part taxon-name-part-type="genus" reg="Velarifictorus">Velarifictorus</tp:taxon-name-part><tp:taxon-name-part taxon-name-part-type="species" reg="zhengi">zhengi</tp:taxon-name-part></tp:taxon-name></italic> sp. nov. <bold>A</bold> male <bold>B</bold> female. Scale bars: 10 mm.</p></caption><graphic xmlns:xlink="http://www.w3.org/1999/xlink" xlink:href="zookeys-1084-101-g002.jpg" position="float" orientation="portrait" xlink:type="simple" id="oo_639213.jpg"><uri content-type="original_file" xlink:type="simple">https://binary.pensoft.net/fig/639213</uri></graphic></fig></tp:treatment-sec><tp:treatment-sec sec-type="etymology" id="SECID0E2EAE"><title>Etymology.</title><p>Prof. Zhe-Min Zheng passed away on 16 September 2021. He was a well-known orthopterist in China, and he made outstanding contributions to the taxonomy of Chinese grasshoppers. To honor him, we named this new species after him.</p><fig id="F3" position="float" orientation="portrait"><object-id xmlns:xlink="http://www.w3.org/1999/xlink" content-type="doi" xlink:type="simple">10.3897/zookeys.1084.77096.figure3</object-id><object-id xmlns:xlink="http://www.w3.org/1999/xlink" content-type="arpha" xlink:type="simple">6CDB0DEB-A4A9-557D-A285-5FF9DE2708B1</object-id><label>Figure 3.</label><caption><p>Genitalia of <italic><tp:taxon-name><tp:taxon-name-part taxon-name-part-type="genus" reg="Velarifictorus">Velarifictorus</tp:taxon-name-part><tp:taxon-name-part taxon-name-part-type="species" reg="zhengi">zhengi</tp:taxon-name-part></tp:taxon-name></italic> sp. nov. <bold>A</bold> dorsal view <bold>B</bold> lateral view <bold>C</bold> ventral view.</p></caption><graphic xmlns:xlink="http://www.w3.org/1999/xlink" xlink:href="zookeys-1084-101-g003.jpg" position="float" orientation="portrait" xlink:type="simple" id="oo_639214.jpg"><uri content-type="original_file" xlink:type="simple">https://binary.pensoft.net/fig/639214</uri></graphic></fig></tp:treatment-sec><tp:treatment-sec sec-type="description" id="SECID0E5FAE"><title>Description.</title><p><bold>Male</bold>: vertex broad and flattened, rather inclined. Occiput bright, slightly convex and somewhat wider than pronotum. Frontal rostrum convex, inclined dorsally and ventrally, and nearly three times wider than antennal scape. Antennal scape shield-like. Ocelli transversely ovoid, almost equal in size. Eyes slightly convex, about 1/4 length of head. Postclypeus shaped as a narrow band, lower margin concave; anteclypeus shaped as a broad shield. Labrum shaped as rhombus, apical margin slightly round. End section of maxillary palpi is about 2/3 length of the third section; end section of labial palpi depressed and widened, almost equal to the total length of all other sections.</p><table-wrap id="T1" position="float" orientation="portrait"><label>Table 1.</label><caption><p>Descriptive statistics of acoustic parameters in calling song samples of <italic><tp:taxon-name><tp:taxon-name-part taxon-name-part-type="genus" reg="Velarifictorus">Velarifictorus</tp:taxon-name-part><tp:taxon-name-part taxon-name-part-type="species" reg="zhengi">zhengi</tp:taxon-name-part></tp:taxon-name></italic> sp. nov.</p></caption><table id="TID0EUYAE" rules="all"><tbody><tr><th rowspan="1" colspan="1"/><th rowspan="1" colspan="1">
                      <italic>n</italic>
                    </th><th rowspan="1" colspan="1">minimum</th><th rowspan="1" colspan="1">maximum</th><th rowspan="1" colspan="1">mean</th><th rowspan="1" colspan="1">std</th></tr><tr><td rowspan="1" colspan="1">Chirp interval</td><td rowspan="1" colspan="1">26</td><td rowspan="1" colspan="1">0.181</td><td rowspan="1" colspan="1">3.289</td><td rowspan="1" colspan="1">1.735</td><td rowspan="1" colspan="1">1.554</td></tr><tr><td rowspan="1" colspan="1">Chirp duration</td><td rowspan="1" colspan="1">26</td><td rowspan="1" colspan="1">0.115</td><td rowspan="1" colspan="1">0.191</td><td rowspan="1" colspan="1">0.153</td><td rowspan="1" colspan="1">0.042</td></tr><tr><td rowspan="1" colspan="1">Chirp period</td><td rowspan="1" colspan="1">26</td><td rowspan="1" colspan="1">1.296</td><td rowspan="1" colspan="1">3.480</td><td rowspan="1" colspan="1">1.888</td><td rowspan="1" colspan="1">1.596</td></tr><tr><td rowspan="1" colspan="1">Chirp elements</td><td rowspan="1" colspan="1">26</td><td rowspan="1" colspan="1">3</td><td rowspan="1" colspan="1">5</td><td rowspan="1" colspan="1">4</td><td rowspan="1" colspan="1">1</td></tr><tr><td rowspan="1" colspan="1">Pulse interval</td><td rowspan="1" colspan="1">26</td><td rowspan="1" colspan="1">0.010</td><td rowspan="1" colspan="1">0.022</td><td rowspan="1" colspan="1">0.016</td><td rowspan="1" colspan="1">0.006</td></tr><tr><td rowspan="1" colspan="1">Pulse duration</td><td rowspan="1" colspan="1">26</td><td rowspan="1" colspan="1">0.031</td><td rowspan="1" colspan="1">0.029</td><td rowspan="1" colspan="1">0.030</td><td rowspan="1" colspan="1">0.001</td></tr><tr><td rowspan="1" colspan="1">Pulse period</td><td rowspan="1" colspan="1">26</td><td rowspan="1" colspan="1">0.041</td><td rowspan="1" colspan="1">0.051</td><td rowspan="1" colspan="1">0.046</td><td rowspan="1" colspan="1">0.007</td></tr><tr><td rowspan="1" colspan="1">Peak frequency</td><td rowspan="1" colspan="1">26</td><td rowspan="1" colspan="1">3.898</td><td rowspan="1" colspan="1">6.171</td><td rowspan="1" colspan="1">5.035</td><td rowspan="1" colspan="1">1.137</td></tr></tbody></table><table-wrap-foot><fn><p>The time and frequency parameters are in seconds and kHz respectively. <italic>n</italic>= number of samples analyzed; std= standard deviation.</p></fn></table-wrap-foot></table-wrap><p>Pronotum broad and flattened. Median groove of pronotal disc distinct. Posterior margin straight and middle of anterior margin concaved inside, and both margins almost equal in width.</p><p>Tegmina reaching eighth abdominal tergite. Oblique veins bifurcated proximally, and each branch of them connected to CuA vein. Three chord veins, connecting to proximal part of mirror by two transverse veins. Mirror shield-like, about twice wider than basal field. Dividing vein absent. Apical field narrow and almost 1/4 length of mirror.</p><p>Outer tympanum larger than the inner, inner tympanum oval; outer tympanum elongate-oval. Hind tibiae armed with dorsal spurs (numbered 5:6) almost equal in length; and apical spurs outside three (the dorsal one longest and about two times longer than the dorsal spurs, ventral one about half length of the dorsal, the middle one slightly longer than the dorsal) and inner two (equal in length and about 2/3 length of the dorsal).</p></tp:treatment-sec><tp:treatment-sec sec-type="Genitalia" id="SECID0EVMAE"><title>Genitalia.</title><p>Lateral lobes of epiphallus sheet-like, tapering, apically acute, and armed with pilose at the apex. Middle lobe of epiphallus angularity forming an obtuse angle and apically rounded, about 1/3 length of lateral lobes. Ectoparamere stripe-like, tapering, and about 2.5 times longer than epiphallic lateral lobes.</p></tp:treatment-sec><tp:treatment-sec sec-type="Calling song" id="SECID0E1MAE"><title>Calling song.</title><p>Chirps lasting from 1.296 to 3.480 s (mean 1.888), and their duration vary from 0.115 to 0.191 s (mean 0.153). Each chirp equally contains four pulses (Fig. <xref ref-type="fig" rid="F4">4B</xref>). The peak frequency is between 3.898 and 6.171 kHz (mean 5.035), and the average temperature is 28.0 °C. In terms of spectro-temporal variation, its frequency modulation is inclined downward, which is obvious in the second harmonic.</p><fig id="F4" position="float" orientation="portrait"><object-id xmlns:xlink="http://www.w3.org/1999/xlink" content-type="doi" xlink:type="simple">10.3897/zookeys.1084.77096.figure4</object-id><object-id xmlns:xlink="http://www.w3.org/1999/xlink" content-type="arpha" xlink:type="simple">AD528716-C753-5E46-BC64-EA82D6B269FF</object-id><label>Figure 4.</label><caption><p>Calling song of <italic><tp:taxon-name><tp:taxon-name-part taxon-name-part-type="genus" reg="Velarifictorus">Velarifictorus</tp:taxon-name-part><tp:taxon-name-part taxon-name-part-type="species" reg="zhengi">zhengi</tp:taxon-name-part></tp:taxon-name></italic> sp. nov. <bold>A</bold> oscillogram of chirp (amplitude versus time) <bold>B</bold> oscillogram of pulse (amplitude versus time) <bold>C</bold> spectrogram (frequency versus time).</p></caption><graphic xmlns:xlink="http://www.w3.org/1999/xlink" xlink:href="zookeys-1084-101-g004.jpg" position="float" orientation="portrait" xlink:type="simple" id="oo_639215.jpg"><uri content-type="original_file" xlink:type="simple">https://binary.pensoft.net/fig/639215</uri></graphic></fig><p><bold>Female.</bold> Resembles the male. Head almost as wide as pronotum. Tegmen extends anteriorly to the second abdominal tergite (Fig. <xref ref-type="fig" rid="F2">2B</xref>), which is shorter on the inside and progressively grows longer on the outside. Dorsally 3 or 4 longitudinal veins and laterally 6 Sc branches (the outermost of which is basally branched) arm the tegmen (Fig. <xref ref-type="fig" rid="F13">13D</xref>). Ovipositor smooth and slightly longer than the posterior femur. The dorsal ovipositor valve is hooked and has a sharp apex, whereas the apex of the ventral ovipositor valve is slightly rounded (Fig. <xref ref-type="fig" rid="F14">14 A, B</xref>).</p></tp:treatment-sec><tp:treatment-sec sec-type="Coloration" id="SECID0ESOAE"><title>Coloration.</title><p>Body dark brown. Ocelli light yellow. Eyes brown; between eyes and anterior margin of pronotum marked with yellowish -brown band. Maxillary reddish brown. Cercus and legs yellowish brown.</p></tp:treatment-sec><tp:treatment-sec sec-type="remarks" id="SECID0EXOAE"><title>Remarks.</title><p>This species resembles species of the <italic><tp:taxon-name><tp:taxon-name-part taxon-name-part-type="genus" reg="Landrevus">Landrevus</tp:taxon-name-part></tp:taxon-name></italic> group in features of the body and genitalia. In <italic><tp:taxon-name><tp:taxon-name-part taxon-name-part-type="genus" reg="Velarifictorus">V.</tp:taxon-name-part><tp:taxon-name-part taxon-name-part-type="species" reg="gradifrons">gradifrons</tp:taxon-name-part></tp:taxon-name></italic>, however, the inner tympanum is absent and the apical margin of epiphallic middle lobe is straight. In the new species, both tympana are present and the apical margin of epiphallic middle lobe is curved. The apical field of the tegmina of <italic><tp:taxon-name><tp:taxon-name-part taxon-name-part-type="genus" reg="Velarifictorus">V.</tp:taxon-name-part><tp:taxon-name-part taxon-name-part-type="species" reg="bubalus">bubalus</tp:taxon-name-part></tp:taxon-name></italic> and <italic><tp:taxon-name><tp:taxon-name-part taxon-name-part-type="genus" reg="Velarifictorus">V.</tp:taxon-name-part><tp:taxon-name-part taxon-name-part-type="species" reg="elephas">elephas</tp:taxon-name-part></tp:taxon-name></italic> are longer than in <italic><tp:taxon-name><tp:taxon-name-part taxon-name-part-type="genus" reg="Velarifictorus">V.</tp:taxon-name-part><tp:taxon-name-part taxon-name-part-type="species" reg="zhengi">zhengi</tp:taxon-name-part></tp:taxon-name></italic> sp. nov., and the apical margins of the epiphallic middle lobe are straighter than the new species. Furthermore, the new species is distinguished from <italic><tp:taxon-name><tp:taxon-name-part taxon-name-part-type="genus" reg="Velarifictorus">V.</tp:taxon-name-part><tp:taxon-name-part taxon-name-part-type="species" reg="landrevus">landrevus</tp:taxon-name-part></tp:taxon-name></italic>, another Chinese species, in morphological and acoustical characters. <italic><tp:taxon-name><tp:taxon-name-part taxon-name-part-type="genus" reg="Velarifictorus">Velarifictorus</tp:taxon-name-part><tp:taxon-name-part taxon-name-part-type="species" reg="zhengi">zhengi</tp:taxon-name-part></tp:taxon-name></italic> sp. nov. bears a longer epiphallic middle lobe, whose apex is partially pentagon-like in dorsal view and possesses more pulses (9–15) per chirp at a lower peak frequency. Finally, the absence of a dividing vein in the new species (observed in all type material) is distinct from all other species of the <italic><tp:taxon-name><tp:taxon-name-part taxon-name-part-type="genus" reg="Landrevus">Landrevus</tp:taxon-name-part></tp:taxon-name></italic> group.</p></tp:treatment-sec><tp:treatment-sec><!--Section generated to contain objects referenced in tp:taxon-treatment.--><fig id="F8" position="float" orientation="portrait"><object-id xmlns:xlink="http://www.w3.org/1999/xlink" content-type="doi" xlink:type="simple">10.3897/zookeys.1084.77096.figure8</object-id><object-id xmlns:xlink="http://www.w3.org/1999/xlink" content-type="arpha" xlink:type="simple">AAFEF0A3-0475-590A-BFC9-6928630B25FC</object-id><label>Figure 8.</label><caption><p>Front view of heads of <italic><tp:taxon-name><tp:taxon-name-part taxon-name-part-type="genus" reg="Velarifictorus">Velarifictorus</tp:taxon-name-part></tp:taxon-name></italic><bold>A, D</bold><italic><tp:taxon-name><tp:taxon-name-part taxon-name-part-type="genus" reg="Velarifictorus">V.</tp:taxon-name-part><tp:taxon-name-part taxon-name-part-type="species" reg="zhengi">zhengi</tp:taxon-name-part></tp:taxon-name></italic> sp. nov. <bold>B, E</bold><italic><tp:taxon-name><tp:taxon-name-part taxon-name-part-type="genus" reg="Velarifictorus">V.</tp:taxon-name-part><tp:taxon-name-part taxon-name-part-type="species" reg="landrevus">landrevus</tp:taxon-name-part></tp:taxon-name></italic><bold>C, F</bold><italic><tp:taxon-name><tp:taxon-name-part taxon-name-part-type="genus" reg="Velarifictorus">V.</tp:taxon-name-part><tp:taxon-name-part taxon-name-part-type="species" reg="flavifrons">flavifrons</tp:taxon-name-part></tp:taxon-name></italic><bold>A–C</bold> male <bold>D–F</bold> female.</p></caption><graphic xmlns:xlink="http://www.w3.org/1999/xlink" xlink:href="zookeys-1084-101-g008.jpg" position="float" orientation="portrait" xlink:type="simple" id="oo_639219.jpg"><uri content-type="original_file" xlink:type="simple">https://binary.pensoft.net/fig/639219</uri></graphic></fig><fig id="F9" position="float" orientation="portrait"><object-id xmlns:xlink="http://www.w3.org/1999/xlink" content-type="doi" xlink:type="simple">10.3897/zookeys.1084.77096.figure9</object-id><object-id xmlns:xlink="http://www.w3.org/1999/xlink" content-type="arpha" xlink:type="simple">CB147153-A5EC-5201-BDA4-F30804F821AC</object-id><label>Figure 9.</label><caption><p>Dorsal view of heads and pronotum of <italic><tp:taxon-name><tp:taxon-name-part taxon-name-part-type="genus" reg="Velarifictorus">Velarifictorus</tp:taxon-name-part></tp:taxon-name></italic><bold>A, D</bold><italic><tp:taxon-name><tp:taxon-name-part taxon-name-part-type="genus" reg="Velarifictorus">V.</tp:taxon-name-part><tp:taxon-name-part taxon-name-part-type="species" reg="zhengi">zhengi</tp:taxon-name-part></tp:taxon-name></italic> sp. nov. <bold>B, E</bold><italic><tp:taxon-name><tp:taxon-name-part taxon-name-part-type="genus" reg="Velarifictorus">V.</tp:taxon-name-part><tp:taxon-name-part taxon-name-part-type="species" reg="landrevus">landrevus</tp:taxon-name-part></tp:taxon-name></italic><bold>C, F</bold><italic><tp:taxon-name><tp:taxon-name-part taxon-name-part-type="genus" reg="Velarifictorus">V.</tp:taxon-name-part><tp:taxon-name-part taxon-name-part-type="species" reg="flavifrons">flavifrons</tp:taxon-name-part></tp:taxon-name></italic><bold>A–C</bold> male <bold>D–F</bold> female.</p></caption><graphic xmlns:xlink="http://www.w3.org/1999/xlink" xlink:href="zookeys-1084-101-g009.jpg" position="float" orientation="portrait" xlink:type="simple" id="oo_639220.jpg"><uri content-type="original_file" xlink:type="simple">https://binary.pensoft.net/fig/639220</uri></graphic></fig><fig id="F10" position="float" orientation="portrait"><object-id xmlns:xlink="http://www.w3.org/1999/xlink" content-type="doi" xlink:type="simple">10.3897/zookeys.1084.77096.figure10</object-id><object-id xmlns:xlink="http://www.w3.org/1999/xlink" content-type="arpha" xlink:type="simple">D5101EC4-928A-5DE9-AE89-DFC9C7669381</object-id><label>Figure 10.</label><caption><p>Lateral view of heads of <italic><tp:taxon-name><tp:taxon-name-part taxon-name-part-type="genus" reg="Velarifictorus">Velarifictorus</tp:taxon-name-part></tp:taxon-name></italic><bold>A, D</bold><italic><tp:taxon-name><tp:taxon-name-part taxon-name-part-type="genus" reg="Velarifictorus">V.</tp:taxon-name-part><tp:taxon-name-part taxon-name-part-type="species" reg="zhengi">zhengi</tp:taxon-name-part></tp:taxon-name></italic> sp. nov. <bold>B, E</bold><italic><tp:taxon-name><tp:taxon-name-part taxon-name-part-type="genus" reg="Velarifictorus">V.</tp:taxon-name-part><tp:taxon-name-part taxon-name-part-type="species" reg="landrevus">landrevus</tp:taxon-name-part></tp:taxon-name></italic><bold>C, F</bold><italic><tp:taxon-name><tp:taxon-name-part taxon-name-part-type="genus" reg="Velarifictorus">V.</tp:taxon-name-part><tp:taxon-name-part taxon-name-part-type="species" reg="flavifrons">flavifrons</tp:taxon-name-part></tp:taxon-name></italic><bold>A–C</bold> male <bold>D–F</bold> female.</p></caption><graphic xmlns:xlink="http://www.w3.org/1999/xlink" xlink:href="zookeys-1084-101-g010.jpg" position="float" orientation="portrait" xlink:type="simple" id="oo_639221.jpg"><uri content-type="original_file" xlink:type="simple">https://binary.pensoft.net/fig/639221</uri></graphic></fig><fig id="F13" position="float" orientation="portrait"><object-id xmlns:xlink="http://www.w3.org/1999/xlink" content-type="doi" xlink:type="simple">10.3897/zookeys.1084.77096.figure13</object-id><object-id xmlns:xlink="http://www.w3.org/1999/xlink" content-type="arpha" xlink:type="simple">89610A47-C1E3-5C5B-8674-C382AC0F464D</object-id><label>Figure 13.</label><caption><p>Right tegmina of <italic><tp:taxon-name><tp:taxon-name-part taxon-name-part-type="genus" reg="Velarifictorus">Velarifictorus</tp:taxon-name-part></tp:taxon-name></italic><bold>A, D</bold><italic><tp:taxon-name><tp:taxon-name-part taxon-name-part-type="genus" reg="Velarifictorus">V.</tp:taxon-name-part><tp:taxon-name-part taxon-name-part-type="species" reg="zhengi">zhengi</tp:taxon-name-part></tp:taxon-name></italic> sp. nov. <bold>B, E</bold><italic><tp:taxon-name><tp:taxon-name-part taxon-name-part-type="genus" reg="Velarifictorus">V.</tp:taxon-name-part><tp:taxon-name-part taxon-name-part-type="species" reg="landrevus">landrevus</tp:taxon-name-part></tp:taxon-name></italic><bold>C, F</bold><italic><tp:taxon-name><tp:taxon-name-part taxon-name-part-type="genus" reg="Velarifictorus">V.</tp:taxon-name-part><tp:taxon-name-part taxon-name-part-type="species" reg="flavifrons">flavifrons</tp:taxon-name-part></tp:taxon-name></italic><bold>A–C</bold> male <bold>D–F</bold> female.</p></caption><graphic xmlns:xlink="http://www.w3.org/1999/xlink" xlink:href="zookeys-1084-101-g013.jpg" position="float" orientation="portrait" xlink:type="simple" id="oo_639224.jpg"><uri content-type="original_file" xlink:type="simple">https://binary.pensoft.net/fig/639224</uri></graphic></fig><fig id="F14" position="float" orientation="portrait"><object-id xmlns:xlink="http://www.w3.org/1999/xlink" content-type="doi" xlink:type="simple">10.3897/zookeys.1084.77096.figure14</object-id><object-id xmlns:xlink="http://www.w3.org/1999/xlink" content-type="arpha" xlink:type="simple">0D4AAE35-127D-5BFE-9F57-6F105CB77EFE</object-id><label>Figure 14.</label><caption><p>Ovipositor of <italic><tp:taxon-name><tp:taxon-name-part taxon-name-part-type="genus" reg="Velarifictorus">Velarifictorus</tp:taxon-name-part></tp:taxon-name></italic><bold>A, B</bold><italic><tp:taxon-name><tp:taxon-name-part taxon-name-part-type="genus" reg="Velarifictorus">V.</tp:taxon-name-part><tp:taxon-name-part taxon-name-part-type="species" reg="zhengi">zhengi</tp:taxon-name-part></tp:taxon-name></italic> sp. nov. <bold>C, D</bold><italic><tp:taxon-name><tp:taxon-name-part taxon-name-part-type="genus" reg="Velarifictorus">V.</tp:taxon-name-part><tp:taxon-name-part taxon-name-part-type="species" reg="landrevus">landrevus</tp:taxon-name-part></tp:taxon-name></italic><bold>E, F</bold><italic><tp:taxon-name><tp:taxon-name-part taxon-name-part-type="genus" reg="Velarifictorus">V.</tp:taxon-name-part><tp:taxon-name-part taxon-name-part-type="species" reg="flavifrons">flavifrons</tp:taxon-name-part></tp:taxon-name></italic><bold>A, C, E</bold> inside of ovipositor <bold>B, D, F</bold> outside of ovipositor.</p></caption><graphic xmlns:xlink="http://www.w3.org/1999/xlink" xlink:href="zookeys-1084-101-g014.jpg" position="float" orientation="portrait" xlink:type="simple" id="oo_639225.jpg"><uri content-type="original_file" xlink:type="simple">https://binary.pensoft.net/fig/639225</uri></graphic></fig></tp:treatment-sec></tp:taxon-treatment>
