# Supplementary material for: ﻿Taxonomy of Landrevus species group of Velarifictorus Randell, 1964 (Orthoptera, Gryllidae, Gryllinae) with one new species and morphological diversity of Velarifictorusflavifrons Chopard, 1966
Source: Zookeys. 2022 Jan 28;1084:101–17. doi: 10.3897/zookeys.1084.77096 (PMC8816832; doi:10.3897/zookeys.1084.77096)
Supplement: XML Treatment for Velarifictorus (Velarifictorus) landrevus [file zookeys.1084.77096-treatment3.xml]

<!DOCTYPE tp:taxon-treatment
  PUBLIC "-//TaxonX//DTD Taxonomic Treatment Publishing DTD v0 20100105//EN" "tax-treatment-NSO.dtd">
<tp:taxon-treatment xmlns:tp="http://www.plazi.org/taxpub"><tp:treatment-meta><kwd-group><label>Taxon classification</label><kwd>
                <named-content content-type="kingdom">Animalia</named-content>
              </kwd><kwd>
                <named-content content-type="order">Orthoptera</named-content>
              </kwd><kwd>
                <named-content content-type="family">Gryllidae</named-content>
              </kwd></kwd-group><mixed-citation publication-type="journal"><person-group><name><surname>Zheng</surname><given-names>Yan-Na</given-names></name><name><surname>Cai</surname><given-names>Xin-Ru</given-names></name><name><surname>Ma</surname><given-names>Li-Bin</given-names></name></person-group><article-title>﻿Taxonomy of <italic><tp:taxon-name><tp:taxon-name-part taxon-name-part-type="genus" reg="Landrevus">Landrevus</tp:taxon-name-part></tp:taxon-name></italic> species group of <italic><tp:taxon-name><tp:taxon-name-part taxon-name-part-type="genus" reg="Velarifictorus">Velarifictorus</tp:taxon-name-part></tp:taxon-name></italic> Randell, 1964 (<tp:taxon-name><tp:taxon-name-part taxon-name-part-type="order">Orthoptera</tp:taxon-name-part></tp:taxon-name>, <tp:taxon-name><tp:taxon-name-part taxon-name-part-type="family">Gryllidae</tp:taxon-name-part></tp:taxon-name>, <tp:taxon-name><tp:taxon-name-part taxon-name-part-type="subfamily">Gryllinae</tp:taxon-name-part></tp:taxon-name>) with one new species and morphological diversity of <italic><tp:taxon-name><tp:taxon-name-part taxon-name-part-type="genus" reg="Velarifictorus">Velarifictorus</tp:taxon-name-part><tp:taxon-name-part taxon-name-part-type="species" reg="flavifrons">flavifrons</tp:taxon-name-part></tp:taxon-name></italic> Chopard, 1966</article-title><source>Zookeys</source><day>28</day><month>01</month><year>2022</year><volume>1084</volume><fpage>101</fpage><lpage>117</lpage><pub-id pub-id-type="doi">10.3897/zookeys.1084.77096</pub-id></mixed-citation></tp:treatment-meta><tp:nomenclature><label>﻿</label><tp:taxon-name><object-id xmlns:xlink="http://www.w3.org/1999/xlink" content-type="arpha" xlink:type="simple">D2FCCDEE-2B74-5D59-8251-AF02DE19AE84</object-id><tp:taxon-name-part taxon-name-part-type="genus" reg="Velarifictorus">Velarifictorus</tp:taxon-name-part> (<tp:taxon-name-part taxon-name-part-type="subgenus" reg="Velarifictorus">Velarifictorus</tp:taxon-name-part>) <tp:taxon-name-part taxon-name-part-type="species" reg="landrevus">landrevus</tp:taxon-name-part></tp:taxon-name><tp:taxon-authority>Ma, Qiao &amp; Zhang, 2019</tp:taxon-authority><xref ref-type="fig" rid="F5">: 兰斗蟋 Figures 5</xref><xref ref-type="fig" rid="F6">, 6</xref><xref ref-type="fig" rid="F7">, 7</xref><xref ref-type="fig" rid="F8">, 8B, E</xref><xref ref-type="fig" rid="F9">, 9B, E</xref><xref ref-type="fig" rid="F10">, 10B, E</xref><xref ref-type="fig" rid="F13">, 13B, E</xref><xref ref-type="fig" rid="F14">, 14C, D</xref><xref ref-type="table" rid="T2">, Table 2</xref><tp:nomenclature-citation-list><tp:nomenclature-citation><tp:taxon-name><tp:taxon-name-part taxon-name-part-type="genus" reg="Velarifictorus">Velarifictorus</tp:taxon-name-part> (<tp:taxon-name-part taxon-name-part-type="subgenus" reg="Velarifictorus">Velarifictorus</tp:taxon-name-part>) <tp:taxon-name-part taxon-name-part-type="species" reg="landrevus">landrevus</tp:taxon-name-part></tp:taxon-name><comment>Ma, Qiao &amp; Zhang, 2019: 104</comment></tp:nomenclature-citation></tp:nomenclature-citation-list></tp:nomenclature><tp:treatment-sec sec-type="material" id="SECID0EMUAE"><title>Examined material.</title><p>5 males and 2 females, Yunnan, Mengla, Wangtianshu, <named-content xmlns:xlink="http://www.w3.org/1999/xlink" content-type="dwc:verbatimCoordinates" xlink:type="simple"><named-content content-type="geo-json" specific-use="{&#34;type&#34;:&#34;Point&#34;,&#34;coordinates&#34;:[101.980000,21.995000]}" id="NCID0EVUAE" xlink:type="simple">21°59.7'N, 101°58.8'E</named-content></named-content>, X–12–23–2014, Zhang, Tao leg. The specimens were collected on grasses or leaf litter of a hillside.</p></tp:treatment-sec><tp:treatment-sec sec-type="description" id="SECID0E1UAE"><title>Measurements.</title><p><bold>Male (<italic>n</italic> = 5)</bold>: <abbrev xmlns:xlink="http://www.w3.org/1999/xlink" xlink:title="body length (from head to tip of abdomen)" id="ABBRID0EFVAE" xlink:type="simple">BL</abbrev> 19.49±0.60, <abbrev xmlns:xlink="http://www.w3.org/1999/xlink" xlink:title="head length" id="ABBRID0EJVAE" xlink:type="simple">HL</abbrev> 3.71±0.23, <abbrev xmlns:xlink="http://www.w3.org/1999/xlink" xlink:title="head width" id="ABBRID0ENVAE" xlink:type="simple">HW</abbrev> 6.52±0.31, <abbrev xmlns:xlink="http://www.w3.org/1999/xlink" xlink:title="pronotum length" id="ABBRID0ERVAE" xlink:type="simple">PL</abbrev> 4.47±0.19, <abbrev xmlns:xlink="http://www.w3.org/1999/xlink" xlink:title="pronotum width (maximum width of pronotum)" id="ABBRID0EVVAE" xlink:type="simple">PW</abbrev> 6.20±0.23, <abbrev xmlns:xlink="http://www.w3.org/1999/xlink" xlink:title="tegmen (forewing) length" id="ABBRID0EZVAE" xlink:type="simple">FWL</abbrev> 9.32±0.98, MTL 5.42±0.22, <abbrev xmlns:xlink="http://www.w3.org/1999/xlink" xlink:title="hind femur length" id="ABBRID0E4VAE" xlink:type="simple">HFL</abbrev> 13.82±0.26; <bold>Female (<italic>n</italic> = 2)</bold>: <abbrev xmlns:xlink="http://www.w3.org/1999/xlink" xlink:title="body length (from head to tip of abdomen)" id="ABBRID0EGWAE" xlink:type="simple">BL</abbrev> 18.59±0.09, <abbrev xmlns:xlink="http://www.w3.org/1999/xlink" xlink:title="head length" id="ABBRID0EKWAE" xlink:type="simple">HL</abbrev> 3.71±0.56, <abbrev xmlns:xlink="http://www.w3.org/1999/xlink" xlink:title="head width" id="ABBRID0EOWAE" xlink:type="simple">HW</abbrev> 5.81±0.24, <abbrev xmlns:xlink="http://www.w3.org/1999/xlink" xlink:title="pronotum length" id="ABBRID0ESWAE" xlink:type="simple">PL</abbrev> 4.61±0.02, <abbrev xmlns:xlink="http://www.w3.org/1999/xlink" xlink:title="pronotum width (maximum width of pronotum)" id="ABBRID0EWWAE" xlink:type="simple">PW</abbrev> 6.34±0.08, <abbrev xmlns:xlink="http://www.w3.org/1999/xlink" xlink:title="tegmen (forewing) length" id="ABBRID0E1WAE" xlink:type="simple">FWL</abbrev> 4.72±0.14, <abbrev xmlns:xlink="http://www.w3.org/1999/xlink" xlink:title="hind femur length" id="ABBRID0E5WAE" xlink:type="simple">HFL</abbrev> 13.93±0.23, <abbrev xmlns:xlink="http://www.w3.org/1999/xlink" xlink:title="ovipositor length" id="ABBRID0ECXAE" xlink:type="simple">OL</abbrev> 13.68±0.41.</p></tp:treatment-sec><tp:treatment-sec sec-type="description" id="SECID0EGXAE"><title>Description.</title><p><bold>Male</bold>: vertex broad and flattened, slightly inclined. Occiput slightly convex and almost as wide as pronotum. Frontal rostrum convex, inclined dorsally and ventrally, nearly1.5 times wider than antennal scape. Antennal scape shield-like. Ocelli transversely ovoid, almost equal in size. Eyes ovoid, about 1/5 length of head. Postclypeus shaped as narrow band, anteclypeus shaped as broad shield. Labrum shaped as rhombus, apical margin slightly round. End section of maxillary palpi almost as long as the third; end section of labial palpi depressed and widened, almost equal to the total length of remainder sections.</p><table-wrap id="T2" position="float" orientation="portrait"><label>Table 2.</label><caption><p>Descriptive statistics of acoustic parameters in calling song samples of <italic><tp:taxon-name><tp:taxon-name-part taxon-name-part-type="genus" reg="Velarifictorus">Velarifictorus</tp:taxon-name-part><tp:taxon-name-part taxon-name-part-type="species" reg="landrevus">landrevus</tp:taxon-name-part></tp:taxon-name></italic>.</p></caption><table id="TID0ENDAG" rules="all"><tbody><tr><th rowspan="1" colspan="1"/><th rowspan="1" colspan="1">
                      <italic>n</italic>
                    </th><th rowspan="1" colspan="1">minimum</th><th rowspan="1" colspan="1">maximum</th><th rowspan="1" colspan="1">mean</th><th rowspan="1" colspan="1">std</th></tr><tr><td rowspan="1" colspan="1">Chirp interval</td><td rowspan="1" colspan="1">26</td><td rowspan="1" colspan="1">2.629</td><td rowspan="1" colspan="1">5.191</td><td rowspan="1" colspan="1">3.910</td><td rowspan="1" colspan="1">1.281</td></tr><tr><td rowspan="1" colspan="1">Chirp duration</td><td rowspan="1" colspan="1">26</td><td rowspan="1" colspan="1">0.394</td><td rowspan="1" colspan="1">0.553</td><td rowspan="1" colspan="1">0.474</td><td rowspan="1" colspan="1">0.080</td></tr><tr><td rowspan="1" colspan="1">Chirp period</td><td rowspan="1" colspan="1">23</td><td rowspan="1" colspan="1">3.023</td><td rowspan="1" colspan="1">6.463</td><td rowspan="1" colspan="1">4.384</td><td rowspan="1" colspan="1">1.361</td></tr><tr><td rowspan="1" colspan="1">Chirp elements</td><td rowspan="1" colspan="1">23</td><td rowspan="1" colspan="1">9</td><td rowspan="1" colspan="1">15</td><td rowspan="1" colspan="1">12</td><td rowspan="1" colspan="1">3</td></tr><tr><td rowspan="1" colspan="1">Pulse interval</td><td rowspan="1" colspan="1">23</td><td rowspan="1" colspan="1">0.021</td><td rowspan="1" colspan="1">0.028</td><td rowspan="1" colspan="1">0.024</td><td rowspan="1" colspan="1">0.03</td></tr><tr><td rowspan="1" colspan="1">Pulse duration</td><td rowspan="1" colspan="1">23</td><td rowspan="1" colspan="1">0.011</td><td rowspan="1" colspan="1">0.024</td><td rowspan="1" colspan="1">0.017</td><td rowspan="1" colspan="1">0.006</td></tr><tr><td rowspan="1" colspan="1">Pulse period</td><td rowspan="1" colspan="1">23</td><td rowspan="1" colspan="1">0.032</td><td rowspan="1" colspan="1">0.052</td><td rowspan="1" colspan="1">0.042</td><td rowspan="1" colspan="1">0.010</td></tr><tr><td rowspan="1" colspan="1">Peak frequency</td><td rowspan="1" colspan="1">23</td><td rowspan="1" colspan="1">2.383</td><td rowspan="1" colspan="1">5.347</td><td rowspan="1" colspan="1">3.865</td><td rowspan="1" colspan="1">1.482</td></tr></tbody></table><table-wrap-foot><fn><p>The time and frequency parameters are in seconds and kHz respectively. <italic>n</italic>= number of samples analyzed; std= standard deviation.</p></fn></table-wrap-foot></table-wrap><p>Pronotum broad and flattened. Median groove of pronotal disc distinct. Posterior margin straight and middle of anterior margin concave, and both margins almost equal in width.</p><p>Tegmina not reaching apex of abdomen. Chord veins two. Diagonal vein proximally bifurcated, one branch of connected to the proximal of chord vein, while another branch connected to CuA vein. Mirror shield-like, anterior margin and the posterior almost equal in width. Apical field about 1/5 length of basal field, possessing two or three wing cells.</p><p>Inner tympanum absent; external tympanum elongate-oval. Hind tibiae armed with dorsal spurs (numbered 6:6) almost equal in length; and apical spurs three outside (the dorsal one slightly longer than the dorsal spurs, the ventral and middle almost equal in length and about half length of the dorsal) and inner two (equal in length and about two times longer than the dorsal).</p></tp:treatment-sec><tp:treatment-sec sec-type="Genitalia" id="SECID0E44AE"><title>Genitalia.</title><p>Lateral lobes of epiphallus sheet-like, tapering, apically truncated, and pilose along margins. Middle lobe of epiphallus partially pentagon-like (dorsally viewed) and about half length of lateral lobes. Ectoparamere stripe-like, proximally broad, tapering, upward curved, and about twice as long as epiphallic lateral lobes.</p></tp:treatment-sec><tp:treatment-sec sec-type="Calling song" id="SECID0EC5AE"><title>Calling song.</title><p>Chirps lasting from 3.023 to 6.463 s (mean 4.384) and their duration varying from 0.394 to 0.553 s (mean 0.474). Each chirp equally contains 12 pulses (Fig. <xref ref-type="fig" rid="F5">5B</xref>). The peak frequency is between 2.383 and 5.347 kHz (mean 3.865) and the mean temperature is 27.8 °C. Regarding spectro-temporal variation, the frequency modulation is inclined downward (Fig. <xref ref-type="fig" rid="F5">5C</xref>).</p><fig id="F5" position="float" orientation="portrait"><object-id xmlns:xlink="http://www.w3.org/1999/xlink" content-type="doi" xlink:type="simple">10.3897/zookeys.1084.77096.figure5</object-id><object-id xmlns:xlink="http://www.w3.org/1999/xlink" content-type="arpha" xlink:type="simple">C55820D9-F6F6-516F-827A-50013AF95CD6</object-id><label>Figure 5.</label><caption><p>Calling song of <italic><tp:taxon-name><tp:taxon-name-part taxon-name-part-type="genus" reg="Velarifictorus">Velarifictorus</tp:taxon-name-part><tp:taxon-name-part taxon-name-part-type="species" reg="landrevus">landrevus</tp:taxon-name-part></tp:taxon-name></italic><bold>A</bold> oscillogram of chirp (amplitude versus time) <bold>B</bold> oscillogram of pulse (amplitude versus time) <bold>C</bold> spectrogram (frequency versus time).</p></caption><graphic xmlns:xlink="http://www.w3.org/1999/xlink" xlink:href="zookeys-1084-101-g005.jpg" position="float" orientation="portrait" xlink:type="simple" id="oo_639216.jpg"><uri content-type="original_file" xlink:type="simple">https://binary.pensoft.net/fig/639216</uri></graphic></fig><p><bold>Female.</bold> Resembles the male. Tegmina reaches the apex of the second abdominal tergite (Fig. <xref ref-type="fig" rid="F6">6B</xref>) and is armed with longitudinal veins (inside shorter and progressively growing outward), dorsally four longitudinal veins, and laterally six Sc branches (the innermost of which medially and apically branched) (Fig. <xref ref-type="fig" rid="F13">13E</xref>). Ovipositor arrow-shaped, constricted, long, and with a somewhat sharp tip (Fig. <xref ref-type="fig" rid="F14">14 C, D</xref>).</p><fig id="F6" position="float" orientation="portrait"><object-id xmlns:xlink="http://www.w3.org/1999/xlink" content-type="doi" xlink:type="simple">10.3897/zookeys.1084.77096.figure6</object-id><object-id xmlns:xlink="http://www.w3.org/1999/xlink" content-type="arpha" xlink:type="simple">8BEEBF72-5927-5F50-BF40-8B9F4E378E00</object-id><label>Figure 6.</label><caption><p>Bodies of <italic><tp:taxon-name><tp:taxon-name-part taxon-name-part-type="genus" reg="Velarifictorus">Velarifictorus</tp:taxon-name-part><tp:taxon-name-part taxon-name-part-type="species" reg="landrevus">landrevus</tp:taxon-name-part></tp:taxon-name></italic><bold>A</bold> male <bold>B</bold> female. Scale bars: 10 mm.</p></caption><graphic xmlns:xlink="http://www.w3.org/1999/xlink" xlink:href="zookeys-1084-101-g006.jpg" position="float" orientation="portrait" xlink:type="simple" id="oo_639217.jpg"><uri content-type="original_file" xlink:type="simple">https://binary.pensoft.net/fig/639217</uri></graphic></fig></tp:treatment-sec><tp:treatment-sec sec-type="Coloration" id="SECID0E2AAG"><title>Coloration.</title><p>Body chocolate brown. Head dark brown. End section of maxillary palpi light yellow. Cercus and legs yellowish brown. CuA and Sc of female ornamented with yellowish band.</p><fig id="F7" position="float" orientation="portrait"><object-id xmlns:xlink="http://www.w3.org/1999/xlink" content-type="doi" xlink:type="simple">10.3897/zookeys.1084.77096.figure7</object-id><object-id xmlns:xlink="http://www.w3.org/1999/xlink" content-type="arpha" xlink:type="simple">00B3DE41-1DCF-5EAA-B77E-248DA81077C6</object-id><label>Figure 7.</label><caption><p>Genitalia of <italic><tp:taxon-name><tp:taxon-name-part taxon-name-part-type="genus" reg="Velarifictorus">Velarifictorus</tp:taxon-name-part><tp:taxon-name-part taxon-name-part-type="species" reg="landrevus">landrevus</tp:taxon-name-part></tp:taxon-name></italic><bold>A</bold> dorsal view <bold>B</bold> lateral view <bold>C</bold> ventral view.</p></caption><graphic xmlns:xlink="http://www.w3.org/1999/xlink" xlink:href="zookeys-1084-101-g007.jpg" position="float" orientation="portrait" xlink:type="simple" id="oo_639218.jpg"><uri content-type="original_file" xlink:type="simple">https://binary.pensoft.net/fig/639218</uri></graphic></fig><fig id="F8" position="float" orientation="portrait"><object-id xmlns:xlink="http://www.w3.org/1999/xlink" content-type="doi" xlink:type="simple">10.3897/zookeys.1084.77096.figure8</object-id><object-id xmlns:xlink="http://www.w3.org/1999/xlink" content-type="arpha" xlink:type="simple">AAFEF0A3-0475-590A-BFC9-6928630B25FC</object-id><label>Figure 8.</label><caption><p>Front view of heads of <italic><tp:taxon-name><tp:taxon-name-part taxon-name-part-type="genus" reg="Velarifictorus">Velarifictorus</tp:taxon-name-part></tp:taxon-name></italic><bold>A, D</bold><italic><tp:taxon-name><tp:taxon-name-part taxon-name-part-type="genus" reg="Velarifictorus">V.</tp:taxon-name-part><tp:taxon-name-part taxon-name-part-type="species" reg="zhengi">zhengi</tp:taxon-name-part></tp:taxon-name></italic> sp. nov. <bold>B, E</bold><italic><tp:taxon-name><tp:taxon-name-part taxon-name-part-type="genus" reg="Velarifictorus">V.</tp:taxon-name-part><tp:taxon-name-part taxon-name-part-type="species" reg="landrevus">landrevus</tp:taxon-name-part></tp:taxon-name></italic><bold>C, F</bold><italic><tp:taxon-name><tp:taxon-name-part taxon-name-part-type="genus" reg="Velarifictorus">V.</tp:taxon-name-part><tp:taxon-name-part taxon-name-part-type="species" reg="flavifrons">flavifrons</tp:taxon-name-part></tp:taxon-name></italic><bold>A–C</bold> male <bold>D–F</bold> female.</p></caption><graphic xmlns:xlink="http://www.w3.org/1999/xlink" xlink:href="zookeys-1084-101-g008.jpg" position="float" orientation="portrait" xlink:type="simple" id="oo_639219.jpg"><uri content-type="original_file" xlink:type="simple">https://binary.pensoft.net/fig/639219</uri></graphic></fig></tp:treatment-sec><tp:treatment-sec><!--Section generated to contain objects referenced in tp:taxon-treatment.--><fig id="F9" position="float" orientation="portrait"><object-id xmlns:xlink="http://www.w3.org/1999/xlink" content-type="doi" xlink:type="simple">10.3897/zookeys.1084.77096.figure9</object-id><object-id xmlns:xlink="http://www.w3.org/1999/xlink" content-type="arpha" xlink:type="simple">CB147153-A5EC-5201-BDA4-F30804F821AC</object-id><label>Figure 9.</label><caption><p>Dorsal view of heads and pronotum of <italic><tp:taxon-name><tp:taxon-name-part taxon-name-part-type="genus" reg="Velarifictorus">Velarifictorus</tp:taxon-name-part></tp:taxon-name></italic><bold>A, D</bold><italic><tp:taxon-name><tp:taxon-name-part taxon-name-part-type="genus" reg="Velarifictorus">V.</tp:taxon-name-part><tp:taxon-name-part taxon-name-part-type="species" reg="zhengi">zhengi</tp:taxon-name-part></tp:taxon-name></italic> sp. nov. <bold>B, E</bold><italic><tp:taxon-name><tp:taxon-name-part taxon-name-part-type="genus" reg="Velarifictorus">V.</tp:taxon-name-part><tp:taxon-name-part taxon-name-part-type="species" reg="landrevus">landrevus</tp:taxon-name-part></tp:taxon-name></italic><bold>C, F</bold><italic><tp:taxon-name><tp:taxon-name-part taxon-name-part-type="genus" reg="Velarifictorus">V.</tp:taxon-name-part><tp:taxon-name-part taxon-name-part-type="species" reg="flavifrons">flavifrons</tp:taxon-name-part></tp:taxon-name></italic><bold>A–C</bold> male <bold>D–F</bold> female.</p></caption><graphic xmlns:xlink="http://www.w3.org/1999/xlink" xlink:href="zookeys-1084-101-g009.jpg" position="float" orientation="portrait" xlink:type="simple" id="oo_639220.jpg"><uri content-type="original_file" xlink:type="simple">https://binary.pensoft.net/fig/639220</uri></graphic></fig><fig id="F10" position="float" orientation="portrait"><object-id xmlns:xlink="http://www.w3.org/1999/xlink" content-type="doi" xlink:type="simple">10.3897/zookeys.1084.77096.figure10</object-id><object-id xmlns:xlink="http://www.w3.org/1999/xlink" content-type="arpha" xlink:type="simple">D5101EC4-928A-5DE9-AE89-DFC9C7669381</object-id><label>Figure 10.</label><caption><p>Lateral view of heads of <italic><tp:taxon-name><tp:taxon-name-part taxon-name-part-type="genus" reg="Velarifictorus">Velarifictorus</tp:taxon-name-part></tp:taxon-name></italic><bold>A, D</bold><italic><tp:taxon-name><tp:taxon-name-part taxon-name-part-type="genus" reg="Velarifictorus">V.</tp:taxon-name-part><tp:taxon-name-part taxon-name-part-type="species" reg="zhengi">zhengi</tp:taxon-name-part></tp:taxon-name></italic> sp. nov. <bold>B, E</bold><italic><tp:taxon-name><tp:taxon-name-part taxon-name-part-type="genus" reg="Velarifictorus">V.</tp:taxon-name-part><tp:taxon-name-part taxon-name-part-type="species" reg="landrevus">landrevus</tp:taxon-name-part></tp:taxon-name></italic><bold>C, F</bold><italic><tp:taxon-name><tp:taxon-name-part taxon-name-part-type="genus" reg="Velarifictorus">V.</tp:taxon-name-part><tp:taxon-name-part taxon-name-part-type="species" reg="flavifrons">flavifrons</tp:taxon-name-part></tp:taxon-name></italic><bold>A–C</bold> male <bold>D–F</bold> female.</p></caption><graphic xmlns:xlink="http://www.w3.org/1999/xlink" xlink:href="zookeys-1084-101-g010.jpg" position="float" orientation="portrait" xlink:type="simple" id="oo_639221.jpg"><uri content-type="original_file" xlink:type="simple">https://binary.pensoft.net/fig/639221</uri></graphic></fig><fig id="F13" position="float" orientation="portrait"><object-id xmlns:xlink="http://www.w3.org/1999/xlink" content-type="doi" xlink:type="simple">10.3897/zookeys.1084.77096.figure13</object-id><object-id xmlns:xlink="http://www.w3.org/1999/xlink" content-type="arpha" xlink:type="simple">89610A47-C1E3-5C5B-8674-C382AC0F464D</object-id><label>Figure 13.</label><caption><p>Right tegmina of <italic><tp:taxon-name><tp:taxon-name-part taxon-name-part-type="genus" reg="Velarifictorus">Velarifictorus</tp:taxon-name-part></tp:taxon-name></italic><bold>A, D</bold><italic><tp:taxon-name><tp:taxon-name-part taxon-name-part-type="genus" reg="Velarifictorus">V.</tp:taxon-name-part><tp:taxon-name-part taxon-name-part-type="species" reg="zhengi">zhengi</tp:taxon-name-part></tp:taxon-name></italic> sp. nov. <bold>B, E</bold><italic><tp:taxon-name><tp:taxon-name-part taxon-name-part-type="genus" reg="Velarifictorus">V.</tp:taxon-name-part><tp:taxon-name-part taxon-name-part-type="species" reg="landrevus">landrevus</tp:taxon-name-part></tp:taxon-name></italic><bold>C, F</bold><italic><tp:taxon-name><tp:taxon-name-part taxon-name-part-type="genus" reg="Velarifictorus">V.</tp:taxon-name-part><tp:taxon-name-part taxon-name-part-type="species" reg="flavifrons">flavifrons</tp:taxon-name-part></tp:taxon-name></italic><bold>A–C</bold> male <bold>D–F</bold> female.</p></caption><graphic xmlns:xlink="http://www.w3.org/1999/xlink" xlink:href="zookeys-1084-101-g013.jpg" position="float" orientation="portrait" xlink:type="simple" id="oo_639224.jpg"><uri content-type="original_file" xlink:type="simple">https://binary.pensoft.net/fig/639224</uri></graphic></fig><fig id="F14" position="float" orientation="portrait"><object-id xmlns:xlink="http://www.w3.org/1999/xlink" content-type="doi" xlink:type="simple">10.3897/zookeys.1084.77096.figure14</object-id><object-id xmlns:xlink="http://www.w3.org/1999/xlink" content-type="arpha" xlink:type="simple">0D4AAE35-127D-5BFE-9F57-6F105CB77EFE</object-id><label>Figure 14.</label><caption><p>Ovipositor of <italic><tp:taxon-name><tp:taxon-name-part taxon-name-part-type="genus" reg="Velarifictorus">Velarifictorus</tp:taxon-name-part></tp:taxon-name></italic><bold>A, B</bold><italic><tp:taxon-name><tp:taxon-name-part taxon-name-part-type="genus" reg="Velarifictorus">V.</tp:taxon-name-part><tp:taxon-name-part taxon-name-part-type="species" reg="zhengi">zhengi</tp:taxon-name-part></tp:taxon-name></italic> sp. nov. <bold>C, D</bold><italic><tp:taxon-name><tp:taxon-name-part taxon-name-part-type="genus" reg="Velarifictorus">V.</tp:taxon-name-part><tp:taxon-name-part taxon-name-part-type="species" reg="landrevus">landrevus</tp:taxon-name-part></tp:taxon-name></italic><bold>E, F</bold><italic><tp:taxon-name><tp:taxon-name-part taxon-name-part-type="genus" reg="Velarifictorus">V.</tp:taxon-name-part><tp:taxon-name-part taxon-name-part-type="species" reg="flavifrons">flavifrons</tp:taxon-name-part></tp:taxon-name></italic><bold>A, C, E</bold> inside of ovipositor <bold>B, D, F</bold> outside of ovipositor.</p></caption><graphic xmlns:xlink="http://www.w3.org/1999/xlink" xlink:href="zookeys-1084-101-g014.jpg" position="float" orientation="portrait" xlink:type="simple" id="oo_639225.jpg"><uri content-type="original_file" xlink:type="simple">https://binary.pensoft.net/fig/639225</uri></graphic></fig></tp:treatment-sec></tp:taxon-treatment>
