# Supplementary material for: ﻿Taxonomy of Landrevus species group of Velarifictorus Randell, 1964 (Orthoptera, Gryllidae, Gryllinae) with one new species and morphological diversity of Velarifictorusflavifrons Chopard, 1966
Source: Zookeys. 2022 Jan 28;1084:101–17. doi: 10.3897/zookeys.1084.77096 (PMC8816832; doi:10.3897/zookeys.1084.77096)
Supplement: XML Treatment for Velarifictorus flavifrons [file zookeys.1084.77096-treatment4.xml]

<!DOCTYPE tp:taxon-treatment
  PUBLIC "-//TaxonX//DTD Taxonomic Treatment Publishing DTD v0 20100105//EN" "tax-treatment-NSO.dtd">
<tp:taxon-treatment xmlns:tp="http://www.plazi.org/taxpub"><tp:treatment-meta><kwd-group><label>Taxon classification</label><kwd>
                <named-content content-type="kingdom">Animalia</named-content>
              </kwd><kwd>
                <named-content content-type="order">Orthoptera</named-content>
              </kwd><kwd>
                <named-content content-type="family">Gryllidae</named-content>
              </kwd></kwd-group><mixed-citation publication-type="journal"><person-group><name><surname>Zheng</surname><given-names>Yan-Na</given-names></name><name><surname>Cai</surname><given-names>Xin-Ru</given-names></name><name><surname>Ma</surname><given-names>Li-Bin</given-names></name></person-group><article-title>﻿Taxonomy of <italic><tp:taxon-name><tp:taxon-name-part taxon-name-part-type="genus" reg="Landrevus">Landrevus</tp:taxon-name-part></tp:taxon-name></italic> species group of <italic><tp:taxon-name><tp:taxon-name-part taxon-name-part-type="genus" reg="Velarifictorus">Velarifictorus</tp:taxon-name-part></tp:taxon-name></italic> Randell, 1964 (<tp:taxon-name><tp:taxon-name-part taxon-name-part-type="order">Orthoptera</tp:taxon-name-part></tp:taxon-name>, <tp:taxon-name><tp:taxon-name-part taxon-name-part-type="family">Gryllidae</tp:taxon-name-part></tp:taxon-name>, <tp:taxon-name><tp:taxon-name-part taxon-name-part-type="subfamily">Gryllinae</tp:taxon-name-part></tp:taxon-name>) with one new species and morphological diversity of <italic><tp:taxon-name><tp:taxon-name-part taxon-name-part-type="genus" reg="Velarifictorus">Velarifictorus</tp:taxon-name-part><tp:taxon-name-part taxon-name-part-type="species" reg="flavifrons">flavifrons</tp:taxon-name-part></tp:taxon-name></italic> Chopard, 1966</article-title><source>Zookeys</source><day>28</day><month>01</month><year>2022</year><volume>1084</volume><fpage>101</fpage><lpage>117</lpage><pub-id pub-id-type="doi">10.3897/zookeys.1084.77096</pub-id></mixed-citation></tp:treatment-meta><tp:nomenclature><label>﻿</label><tp:taxon-name>
              <object-id xmlns:xlink="http://www.w3.org/1999/xlink" content-type="arpha" xlink:type="simple">11023AEB-A105-5E21-AB84-67370A24EEA2</object-id>
              <tp:taxon-name-part taxon-name-part-type="genus" reg="Velarifictorus">Velarifictorus</tp:taxon-name-part>
              <tp:taxon-name-part taxon-name-part-type="species" reg="flavifrons">flavifrons</tp:taxon-name-part>
            </tp:taxon-name><tp:taxon-authority>Chopard, 1966</tp:taxon-authority><xref ref-type="fig" rid="F8">: 黄额斗蟋 Figures 8C, F</xref><xref ref-type="fig" rid="F9">, 9C, F</xref><xref ref-type="fig" rid="F10">, 10C, F</xref><xref ref-type="fig" rid="F11">, 11</xref><xref ref-type="fig" rid="F12">, 12</xref><xref ref-type="fig" rid="F13">, 13C, F</xref><xref ref-type="fig" rid="F14">, 14E, F</xref><tp:nomenclature-citation-list><tp:nomenclature-citation><tp:taxon-name>
                  <tp:taxon-name-part taxon-name-part-type="genus" reg="Velarifictorus">Velarifictorus</tp:taxon-name-part>
                  <tp:taxon-name-part taxon-name-part-type="species" reg="flavifrons">flavifrons</tp:taxon-name-part>
                </tp:taxon-name><comment>Chopard, 1966: 607; <xref ref-type="bibr" rid="B4">Chopard 1967</xref>: 124</comment></tp:nomenclature-citation><tp:nomenclature-citation><tp:taxon-name><tp:taxon-name-part taxon-name-part-type="genus" reg="Velarifictorus">Velarifictorus</tp:taxon-name-part> (<tp:taxon-name-part taxon-name-part-type="subgenus" reg="Velarifictorus">Velarifictorus</tp:taxon-name-part>) <tp:taxon-name-part taxon-name-part-type="species" reg="flavifrons">flavifrons</tp:taxon-name-part></tp:taxon-name><comment>, Shishodia et al., 2010: 212; Kim and Hong 2014: 61; Zhang et al. 2017: 26; Chen et al. 2018: 502</comment></tp:nomenclature-citation><tp:nomenclature-citation><tp:taxon-name>
                  <tp:taxon-name-part taxon-name-part-type="genus" reg="Scapsipedus">Scapsipedus</tp:taxon-name-part>
                  <tp:taxon-name-part taxon-name-part-type="species" reg="arorai">arorai</tp:taxon-name-part>
                </tp:taxon-name><comment>Tandon &amp; Shishodia, 1972: 281; synonymized by <xref ref-type="bibr" rid="B16">Vasanth 1993</xref>: 38</comment></tp:nomenclature-citation><tp:nomenclature-citation><tp:taxon-name>
                  <tp:taxon-name-part taxon-name-part-type="genus" reg="Scapsipedus">Scapsipedus</tp:taxon-name-part>
                  <tp:taxon-name-part taxon-name-part-type="species" reg="bhadurii">bhadurii</tp:taxon-name-part>
                </tp:taxon-name><comment>Bhowmik, 1967: 127; synonymized by <xref ref-type="bibr" rid="B15">Vasanth 1982</xref>: 123</comment></tp:nomenclature-citation><tp:nomenclature-citation><tp:taxon-name>
                  <tp:taxon-name-part taxon-name-part-type="genus" reg="Velarifictorus">Velarifictorus</tp:taxon-name-part>
                  <tp:taxon-name-part taxon-name-part-type="species" reg="dehradunensis">dehradunensis</tp:taxon-name-part>
                </tp:taxon-name><comment>Tandon &amp; Shishodia, 1974: 299; synonymized by <xref ref-type="bibr" rid="B2">Bhowmik 1985</xref>: 30</comment></tp:nomenclature-citation><tp:nomenclature-citation><tp:taxon-name>
                  <tp:taxon-name-part taxon-name-part-type="genus" reg="Velarifictorus">Velarifictorus</tp:taxon-name-part>
                  <tp:taxon-name-part taxon-name-part-type="species" reg="jaintianus">jaintianus</tp:taxon-name-part>
                </tp:taxon-name><comment>Biswas &amp; Ghosh, 1975: 221; synonymized by <xref ref-type="bibr" rid="B2">Bhowmik 1985</xref>: 37</comment></tp:nomenclature-citation><tp:nomenclature-citation><tp:taxon-name>
                  <tp:taxon-name-part taxon-name-part-type="genus" reg="Scapsipedus">Scapsipedus</tp:taxon-name-part>
                  <tp:taxon-name-part taxon-name-part-type="species" reg="lohitensis">lohitensis</tp:taxon-name-part>
                </tp:taxon-name><comment>Tandon &amp; Shishodia, 1972: 281; synonymized by <xref ref-type="bibr" rid="B15">Vasanth 1982</xref>: 123</comment></tp:nomenclature-citation><tp:nomenclature-citation><tp:taxon-name>
                  <tp:taxon-name-part taxon-name-part-type="genus" reg="Scapsipedus">Scapsipedus</tp:taxon-name-part>
                  <tp:taxon-name-part taxon-name-part-type="species" reg="sikkimensis">sikkimensis</tp:taxon-name-part>
                </tp:taxon-name><comment>Bhowmik, 1967: 126; synonymized by  <xref ref-type="bibr" rid="B7">Gorochov 2001</xref>:321</comment></tp:nomenclature-citation><tp:nomenclature-citation><tp:taxon-name>
                  <tp:taxon-name-part taxon-name-part-type="genus" reg="Velarifictorus">Velarifictorus</tp:taxon-name-part>
                  <tp:taxon-name-part taxon-name-part-type="species" reg="yunnanensis">yunnanensis</tp:taxon-name-part>
                </tp:taxon-name><comment>Liu &amp; Yin, 1993: 90, 93; synonymized by <xref ref-type="bibr" rid="B7">Gorochov 2001</xref>: 321</comment></tp:nomenclature-citation></tp:nomenclature-citation-list></tp:nomenclature><tp:treatment-sec sec-type="material" id="SECID0EZKAG"><title>Examined material.</title><p>5 males and 2 females, Yunnan, Gongshan, <named-content xmlns:xlink="http://www.w3.org/1999/xlink" content-type="dwc:verbatimCoordinates" xlink:type="simple"><named-content content-type="geo-json" specific-use="{&#34;type&#34;:&#34;Point&#34;,&#34;coordinates&#34;:[101.955000,22.156667]}" id="NCID0ECLAG" xlink:type="simple">21°69.4'N, 101°57.3'E</named-content></named-content>, Ⅵ–14–2019, Libin Ma leg.; 10 males and 2 females, Xizang, Motuo, Beibeng, <named-content xmlns:xlink="http://www.w3.org/1999/xlink" content-type="dwc:verbatimCoordinates" xlink:type="simple"><named-content content-type="geo-json" specific-use="{&#34;type&#34;:&#34;Point&#34;,&#34;coordinates&#34;:[95.293333,29.408333]}" id="NCID0EKLAG" xlink:type="simple">29°24.5'N, 95°17.6'E</named-content></named-content>, Ⅴ–31–2019, Libin Ma leg.; 5 males, Guangxi, Jingxi, Longbang, <named-content xmlns:xlink="http://www.w3.org/1999/xlink" content-type="dwc:verbatimCoordinates" xlink:type="simple"><named-content content-type="geo-json" specific-use="{&#34;type&#34;:&#34;Point&#34;,&#34;coordinates&#34;:[106.546667,23.455000]}" id="NCID0ESLAG" xlink:type="simple">22°87.3'N, 106°32.8'E</named-content></named-content>, Ⅴ–1–2019, Libin and Tao Zhang leg. Specimens in grass and leaf litter.</p></tp:treatment-sec><tp:treatment-sec sec-type="description" id="SECID0EXLAG"><title>Measurements.</title><p><bold>Male (<italic>n</italic> = 15)</bold>: <abbrev xmlns:xlink="http://www.w3.org/1999/xlink" xlink:title="body length (from head to tip of abdomen)" id="ABBRID0ECMAG" xlink:type="simple">BL</abbrev> 16.7±0.53, <abbrev xmlns:xlink="http://www.w3.org/1999/xlink" xlink:title="head length" id="ABBRID0EGMAG" xlink:type="simple">HL</abbrev> 3.23±0.23, <abbrev xmlns:xlink="http://www.w3.org/1999/xlink" xlink:title="head width" id="ABBRID0EKMAG" xlink:type="simple">HW</abbrev> 5.13±0.23, <abbrev xmlns:xlink="http://www.w3.org/1999/xlink" xlink:title="pronotum length" id="ABBRID0EOMAG" xlink:type="simple">PL</abbrev> 3.13±0.76, <abbrev xmlns:xlink="http://www.w3.org/1999/xlink" xlink:title="pronotum width (maximum width of pronotum)" id="ABBRID0ESMAG" xlink:type="simple">PW</abbrev> 4.98±0.03, <abbrev xmlns:xlink="http://www.w3.org/1999/xlink" xlink:title="tegmen (forewing) length" id="ABBRID0EWMAG" xlink:type="simple">FWL</abbrev> 8.98±0.64, MTL 5.18±0.22, <abbrev xmlns:xlink="http://www.w3.org/1999/xlink" xlink:title="hind femur length" id="ABBRID0E1MAG" xlink:type="simple">HFL</abbrev> 9.23±0.26; <bold>Female (<italic>n</italic> = 4)</bold>: <abbrev xmlns:xlink="http://www.w3.org/1999/xlink" xlink:title="body length (from head to tip of abdomen)" id="ABBRID0EDNAG" xlink:type="simple">BL</abbrev> 17.98±0.24, <abbrev xmlns:xlink="http://www.w3.org/1999/xlink" xlink:title="head length" id="ABBRID0EHNAG" xlink:type="simple">HL</abbrev> 3.87±0.54, <abbrev xmlns:xlink="http://www.w3.org/1999/xlink" xlink:title="head width" id="ABBRID0ELNAG" xlink:type="simple">HW</abbrev> 5.31±0.76, <abbrev xmlns:xlink="http://www.w3.org/1999/xlink" xlink:title="pronotum length" id="ABBRID0EPNAG" xlink:type="simple">PL</abbrev> 4.43±0.03, <abbrev xmlns:xlink="http://www.w3.org/1999/xlink" xlink:title="pronotum width (maximum width of pronotum)" id="ABBRID0ETNAG" xlink:type="simple">PW</abbrev> 6.34±0.35, <abbrev xmlns:xlink="http://www.w3.org/1999/xlink" xlink:title="tegmen (forewing) length" id="ABBRID0EXNAG" xlink:type="simple">FWL</abbrev> 4.43±0.15, <abbrev xmlns:xlink="http://www.w3.org/1999/xlink" xlink:title="hind femur length" id="ABBRID0E2NAG" xlink:type="simple">HFL</abbrev> 13.45±0.76, <abbrev xmlns:xlink="http://www.w3.org/1999/xlink" xlink:title="ovipositor length" id="ABBRID0E6NAG" xlink:type="simple">OL</abbrev> 13.63±0.18.</p><fig id="F9" position="float" orientation="portrait"><object-id xmlns:xlink="http://www.w3.org/1999/xlink" content-type="doi" xlink:type="simple">10.3897/zookeys.1084.77096.figure9</object-id><object-id xmlns:xlink="http://www.w3.org/1999/xlink" content-type="arpha" xlink:type="simple">CB147153-A5EC-5201-BDA4-F30804F821AC</object-id><label>Figure 9.</label><caption><p>Dorsal view of heads and pronotum of <italic><tp:taxon-name><tp:taxon-name-part taxon-name-part-type="genus" reg="Velarifictorus">Velarifictorus</tp:taxon-name-part></tp:taxon-name></italic><bold>A, D</bold><italic><tp:taxon-name><tp:taxon-name-part taxon-name-part-type="genus" reg="Velarifictorus">V.</tp:taxon-name-part><tp:taxon-name-part taxon-name-part-type="species" reg="zhengi">zhengi</tp:taxon-name-part></tp:taxon-name></italic> sp. nov. <bold>B, E</bold><italic><tp:taxon-name><tp:taxon-name-part taxon-name-part-type="genus" reg="Velarifictorus">V.</tp:taxon-name-part><tp:taxon-name-part taxon-name-part-type="species" reg="landrevus">landrevus</tp:taxon-name-part></tp:taxon-name></italic><bold>C, F</bold><italic><tp:taxon-name><tp:taxon-name-part taxon-name-part-type="genus" reg="Velarifictorus">V.</tp:taxon-name-part><tp:taxon-name-part taxon-name-part-type="species" reg="flavifrons">flavifrons</tp:taxon-name-part></tp:taxon-name></italic><bold>A–C</bold> male <bold>D–F</bold> female.</p></caption><graphic xmlns:xlink="http://www.w3.org/1999/xlink" xlink:href="zookeys-1084-101-g009.jpg" position="float" orientation="portrait" xlink:type="simple" id="oo_639220.jpg"><uri content-type="original_file" xlink:type="simple">https://binary.pensoft.net/fig/639220</uri></graphic></fig></tp:treatment-sec><tp:treatment-sec sec-type="description" id="SECID0ECQAG"><title>Description.</title><p><bold>Male</bold>: vertex broad and flattened, slightly inclined. Occiput slightly convex, almost in equal length with pronotum. Frontal rostrum convex, inclined dorsally and ventrally, and nearly twice wider than antennal scape. Antennal scape shield-like. Median ocellus transversely ovoid, lateral ocelli ovoid. Eyes ovoid, about 1/3 length of head. Postclypeus shaped as narrow band, lower margin convex; anteclypeus trapezoidal. Labrum rhomboid, apical margin slightly rounded. End section of maxillary palpi slightly longer than the third; end section of labial palpi depressed and widened, almost equal to the total length of all other sections.</p><fig id="F10" position="float" orientation="portrait"><object-id xmlns:xlink="http://www.w3.org/1999/xlink" content-type="doi" xlink:type="simple">10.3897/zookeys.1084.77096.figure10</object-id><object-id xmlns:xlink="http://www.w3.org/1999/xlink" content-type="arpha" xlink:type="simple">D5101EC4-928A-5DE9-AE89-DFC9C7669381</object-id><label>Figure 10.</label><caption><p>Lateral view of heads of <italic><tp:taxon-name><tp:taxon-name-part taxon-name-part-type="genus" reg="Velarifictorus">Velarifictorus</tp:taxon-name-part></tp:taxon-name></italic><bold>A, D</bold><italic><tp:taxon-name><tp:taxon-name-part taxon-name-part-type="genus" reg="Velarifictorus">V.</tp:taxon-name-part><tp:taxon-name-part taxon-name-part-type="species" reg="zhengi">zhengi</tp:taxon-name-part></tp:taxon-name></italic> sp. nov. <bold>B, E</bold><italic><tp:taxon-name><tp:taxon-name-part taxon-name-part-type="genus" reg="Velarifictorus">V.</tp:taxon-name-part><tp:taxon-name-part taxon-name-part-type="species" reg="landrevus">landrevus</tp:taxon-name-part></tp:taxon-name></italic><bold>C, F</bold><italic><tp:taxon-name><tp:taxon-name-part taxon-name-part-type="genus" reg="Velarifictorus">V.</tp:taxon-name-part><tp:taxon-name-part taxon-name-part-type="species" reg="flavifrons">flavifrons</tp:taxon-name-part></tp:taxon-name></italic><bold>A–C</bold> male <bold>D–F</bold> female.</p></caption><graphic xmlns:xlink="http://www.w3.org/1999/xlink" xlink:href="zookeys-1084-101-g010.jpg" position="float" orientation="portrait" xlink:type="simple" id="oo_639221.jpg"><uri content-type="original_file" xlink:type="simple">https://binary.pensoft.net/fig/639221</uri></graphic></fig><p>Pronotum broad and flattened. Median groove of pronotal disc distinct and ornamented with symmetrical blade-pattern on both sides. Posterior margin straight and middle of anterior margin concave inside, and both margins almost equal in width.</p><p>Oblique veins three. Diagonal vein proximally bifurcate, each branch connected to CuA vein. Chord veins three. Mirror shield-like, posterior margin slightly rounded, and dividing vein curved. The apical field almost as wide as mirror and armed with regular cells.</p><p>Inner tympanum relatively small or absent, and outer tympanum elongate-oval. Hind tibiae armed with dorsal spurs (numbered 5:6) almost equal in length; apical spurs external three (dorsal one about 3/2 length of dorsal spurs; ventral and middle nearly equal in length and almost equal to dorsal spurs) and inner two (equal in length and about 2/3 length of the dorsal).</p><fig id="F11" position="float" orientation="portrait"><object-id xmlns:xlink="http://www.w3.org/1999/xlink" content-type="doi" xlink:type="simple">10.3897/zookeys.1084.77096.figure11</object-id><object-id xmlns:xlink="http://www.w3.org/1999/xlink" content-type="arpha" xlink:type="simple">B4AAA3B9-176E-593F-B36F-24A72B9147DE</object-id><label>Figure 11.</label><caption><p>Bodies of <italic><tp:taxon-name><tp:taxon-name-part taxon-name-part-type="genus" reg="Velarifictorus">Velarifictorus</tp:taxon-name-part><tp:taxon-name-part taxon-name-part-type="species" reg="flavifrons">flavifrons</tp:taxon-name-part></tp:taxon-name></italic><bold>A</bold> male <bold>B</bold> female. Scale bars: 10 mm.</p></caption><graphic xmlns:xlink="http://www.w3.org/1999/xlink" xlink:href="zookeys-1084-101-g011.jpg" position="float" orientation="portrait" xlink:type="simple" id="oo_639222.jpg"><uri content-type="original_file" xlink:type="simple">https://binary.pensoft.net/fig/639222</uri></graphic></fig></tp:treatment-sec><tp:treatment-sec sec-type="Genitalia" id="SECID0EITAG"><title>Genitalia.</title><p>Lateral lobes of epiphallus sheet-like, apically rounded, and pilose. Middle lobe of epiphallus about 1/2 length of epiphallic lateral lobes, ventrally possessing projections and about 1/3 length of epiphallic lateral lobes. Ectoparamere proximally rod-like and distally sheet-like. Ectoparamere curved dorsally (degree of curvature variable). Apex of ectoparamere bifurcate, outer branch rather long (slightly longer than epiphallic lateral lobes) and apically rounded, and the inner relatively short (only a small protrusion and varied in size and shape: round or acute, or asymmetry with one round while another acute) (Fig. <xref ref-type="fig" rid="F12">12E–H</xref>).</p><fig id="F12" position="float" orientation="portrait"><object-id xmlns:xlink="http://www.w3.org/1999/xlink" content-type="doi" xlink:type="simple">10.3897/zookeys.1084.77096.figure12</object-id><object-id xmlns:xlink="http://www.w3.org/1999/xlink" content-type="arpha" xlink:type="simple">E66AD9BF-A2FB-5FCC-9426-BBA7737F0588</object-id><label>Figure 12.</label><caption><p>Genitalia of <italic><tp:taxon-name><tp:taxon-name-part taxon-name-part-type="genus" reg="Velarifictorus">Velarifictorus</tp:taxon-name-part><tp:taxon-name-part taxon-name-part-type="species" reg="flavifrons">flavifrons</tp:taxon-name-part></tp:taxon-name></italic><bold>A</bold> dorsal view <bold>B, C</bold> lateral view (ectoparamerea are movable and may touch or be separated from middle epiphallic lobe in some material) <bold>D</bold> ventral view <bold>E–H</bold> caudal view <bold>E</bold> inner branch observable and apically acute <bold>F</bold> inner branch small and asymmetry (observed five samples), as evident here, the left apically rounded and the right somewhat acute <bold>G</bold> inner branch relatively weak <bold>H</bold> inner branch similarly placed as in F but different in details.</p></caption><graphic xmlns:xlink="http://www.w3.org/1999/xlink" xlink:href="zookeys-1084-101-g012.jpg" position="float" orientation="portrait" xlink:type="simple" id="oo_639223.jpg"><uri content-type="original_file" xlink:type="simple">https://binary.pensoft.net/fig/639223</uri></graphic></fig></tp:treatment-sec><tp:treatment-sec sec-type="Coloration" id="SECID0E1UAG"><title>Coloration.</title><p>Body brown. Occiput dark brown, vertex armed with six yellowish-brown strips. Anteclypeus dark brown, postclypeus light brown. With a broad yellowish-brown band between ocelli. End section of maxillary palpi dark brown and remainder sections light yellow.</p><p><bold>Female.</bold> Resembles the male. Tegmen reaches apical abdominal tergite (Fig. <xref ref-type="fig" rid="F11">11B</xref>) and dorsally armed with irregular longitudinal veins and laterally with five Sc branches (innermost of which branches medially and apically) (Fig. <xref ref-type="fig" rid="F13">13F</xref>). Ovipositor brown, smooth, arrow-shaped, and slightly longer than posterior femur. The dorsal ovipositor valve apically truncated, whereas the ventral valve with apex slightly acute (Fig. <xref ref-type="fig" rid="F14">14E, F</xref>).</p><fig id="F13" position="float" orientation="portrait"><object-id xmlns:xlink="http://www.w3.org/1999/xlink" content-type="doi" xlink:type="simple">10.3897/zookeys.1084.77096.figure13</object-id><object-id xmlns:xlink="http://www.w3.org/1999/xlink" content-type="arpha" xlink:type="simple">89610A47-C1E3-5C5B-8674-C382AC0F464D</object-id><label>Figure 13.</label><caption><p>Right tegmina of <italic><tp:taxon-name><tp:taxon-name-part taxon-name-part-type="genus" reg="Velarifictorus">Velarifictorus</tp:taxon-name-part></tp:taxon-name></italic><bold>A, D</bold><italic><tp:taxon-name><tp:taxon-name-part taxon-name-part-type="genus" reg="Velarifictorus">V.</tp:taxon-name-part><tp:taxon-name-part taxon-name-part-type="species" reg="zhengi">zhengi</tp:taxon-name-part></tp:taxon-name></italic> sp. nov. <bold>B, E</bold><italic><tp:taxon-name><tp:taxon-name-part taxon-name-part-type="genus" reg="Velarifictorus">V.</tp:taxon-name-part><tp:taxon-name-part taxon-name-part-type="species" reg="landrevus">landrevus</tp:taxon-name-part></tp:taxon-name></italic><bold>C, F</bold><italic><tp:taxon-name><tp:taxon-name-part taxon-name-part-type="genus" reg="Velarifictorus">V.</tp:taxon-name-part><tp:taxon-name-part taxon-name-part-type="species" reg="flavifrons">flavifrons</tp:taxon-name-part></tp:taxon-name></italic><bold>A–C</bold> male <bold>D–F</bold> female.</p></caption><graphic xmlns:xlink="http://www.w3.org/1999/xlink" xlink:href="zookeys-1084-101-g013.jpg" position="float" orientation="portrait" xlink:type="simple" id="oo_639224.jpg"><uri content-type="original_file" xlink:type="simple">https://binary.pensoft.net/fig/639224</uri></graphic></fig><fig id="F14" position="float" orientation="portrait"><object-id xmlns:xlink="http://www.w3.org/1999/xlink" content-type="doi" xlink:type="simple">10.3897/zookeys.1084.77096.figure14</object-id><object-id xmlns:xlink="http://www.w3.org/1999/xlink" content-type="arpha" xlink:type="simple">0D4AAE35-127D-5BFE-9F57-6F105CB77EFE</object-id><label>Figure 14.</label><caption><p>Ovipositor of <italic><tp:taxon-name><tp:taxon-name-part taxon-name-part-type="genus" reg="Velarifictorus">Velarifictorus</tp:taxon-name-part></tp:taxon-name></italic><bold>A, B</bold><italic><tp:taxon-name><tp:taxon-name-part taxon-name-part-type="genus" reg="Velarifictorus">V.</tp:taxon-name-part><tp:taxon-name-part taxon-name-part-type="species" reg="zhengi">zhengi</tp:taxon-name-part></tp:taxon-name></italic> sp. nov. <bold>C, D</bold><italic><tp:taxon-name><tp:taxon-name-part taxon-name-part-type="genus" reg="Velarifictorus">V.</tp:taxon-name-part><tp:taxon-name-part taxon-name-part-type="species" reg="landrevus">landrevus</tp:taxon-name-part></tp:taxon-name></italic><bold>E, F</bold><italic><tp:taxon-name><tp:taxon-name-part taxon-name-part-type="genus" reg="Velarifictorus">V.</tp:taxon-name-part><tp:taxon-name-part taxon-name-part-type="species" reg="flavifrons">flavifrons</tp:taxon-name-part></tp:taxon-name></italic><bold>A, C, E</bold> inside of ovipositor <bold>B, D, F</bold> outside of ovipositor.</p></caption><graphic xmlns:xlink="http://www.w3.org/1999/xlink" xlink:href="zookeys-1084-101-g014.jpg" position="float" orientation="portrait" xlink:type="simple" id="oo_639225.jpg"><uri content-type="original_file" xlink:type="simple">https://binary.pensoft.net/fig/639225</uri></graphic></fig></tp:treatment-sec><tp:treatment-sec sec-type="remarks" id="SECID0ENZAG"><title>Remarks.</title><p><xref ref-type="bibr" rid="B7">Gorochov (2001)</xref> considered <italic><tp:taxon-name><tp:taxon-name-part taxon-name-part-type="genus" reg="Velarifictorus">V.</tp:taxon-name-part><tp:taxon-name-part taxon-name-part-type="species" reg="yunnanensis">yunnanensis</tp:taxon-name-part></tp:taxon-name></italic> to be a junior synonym of <italic><tp:taxon-name><tp:taxon-name-part taxon-name-part-type="genus" reg="Velarifictorus">V.</tp:taxon-name-part><tp:taxon-name-part taxon-name-part-type="species" reg="flavifrons">flavifrons</tp:taxon-name-part></tp:taxon-name></italic>. We checked the original descriptions and found that the figures of these species differ. To confirm the relationship of these species, we studied material collected from Yunnan Province (seven individuals), which should either bear the name of <italic><tp:taxon-name><tp:taxon-name-part taxon-name-part-type="genus" reg="Velarifictorus">V.</tp:taxon-name-part><tp:taxon-name-part taxon-name-part-type="species" reg="flavifrons">flavifrons</tp:taxon-name-part></tp:taxon-name></italic> or <italic><tp:taxon-name><tp:taxon-name-part taxon-name-part-type="genus" reg="Velarifictorus">V.</tp:taxon-name-part><tp:taxon-name-part taxon-name-part-type="species" reg="yunnanensis">yunnanensis</tp:taxon-name-part></tp:taxon-name></italic>. Most of these specimens were collected at the same time and in the same location. We conclude that morphological variation of is present in the male genitalial complex (Fig. <xref ref-type="fig" rid="F12">12</xref>), as follows: (1) ectoparamere dorsally curved and variable in its curvature; (2) ectoparamere bifurcate and inner branch variable in size (clearly or weakly observable); (3) inner branch of ectoparamere morphologically variable (round or acute, or asymmetry with one acute and the other rounded). Thus, our observations confirm the synonymy of <italic><tp:taxon-name><tp:taxon-name-part taxon-name-part-type="genus" reg="Velarifictorus">V.</tp:taxon-name-part><tp:taxon-name-part taxon-name-part-type="species" reg="flavifrons">flavifrons</tp:taxon-name-part></tp:taxon-name></italic> and <italic><tp:taxon-name><tp:taxon-name-part taxon-name-part-type="genus" reg="Velarifictorus">V.</tp:taxon-name-part><tp:taxon-name-part taxon-name-part-type="species" reg="yunnanensis">yunnanensis</tp:taxon-name-part></tp:taxon-name></italic> as proposed by <xref ref-type="bibr" rid="B7">Gorochov (2001)</xref>.</p></tp:treatment-sec><tp:treatment-sec><!--Section generated to contain objects referenced in tp:taxon-treatment.--><fig id="F8" position="float" orientation="portrait"><object-id xmlns:xlink="http://www.w3.org/1999/xlink" content-type="doi" xlink:type="simple">10.3897/zookeys.1084.77096.figure8</object-id><object-id xmlns:xlink="http://www.w3.org/1999/xlink" content-type="arpha" xlink:type="simple">AAFEF0A3-0475-590A-BFC9-6928630B25FC</object-id><label>Figure 8.</label><caption><p>Front view of heads of <italic><tp:taxon-name><tp:taxon-name-part taxon-name-part-type="genus" reg="Velarifictorus">Velarifictorus</tp:taxon-name-part></tp:taxon-name></italic><bold>A, D</bold><italic><tp:taxon-name><tp:taxon-name-part taxon-name-part-type="genus" reg="Velarifictorus">V.</tp:taxon-name-part><tp:taxon-name-part taxon-name-part-type="species" reg="zhengi">zhengi</tp:taxon-name-part></tp:taxon-name></italic> sp. nov. <bold>B, E</bold><italic><tp:taxon-name><tp:taxon-name-part taxon-name-part-type="genus" reg="Velarifictorus">V.</tp:taxon-name-part><tp:taxon-name-part taxon-name-part-type="species" reg="landrevus">landrevus</tp:taxon-name-part></tp:taxon-name></italic><bold>C, F</bold><italic><tp:taxon-name><tp:taxon-name-part taxon-name-part-type="genus" reg="Velarifictorus">V.</tp:taxon-name-part><tp:taxon-name-part taxon-name-part-type="species" reg="flavifrons">flavifrons</tp:taxon-name-part></tp:taxon-name></italic><bold>A–C</bold> male <bold>D–F</bold> female.</p></caption><graphic xmlns:xlink="http://www.w3.org/1999/xlink" xlink:href="zookeys-1084-101-g008.jpg" position="float" orientation="portrait" xlink:type="simple" id="oo_639219.jpg"><uri content-type="original_file" xlink:type="simple">https://binary.pensoft.net/fig/639219</uri></graphic></fig></tp:treatment-sec><ref-list><ref id="B4"><mixed-citation xmlns:xlink="http://www.w3.org/1999/xlink" xlink:type="simple"><person-group><name name-style="western"><surname>Chopard</surname><given-names>L</given-names></name></person-group> (<year>1967</year>) <source>Gryllides. Fam. <tp:taxon-name><tp:taxon-name-part taxon-name-part-type="family">Gryllidae</tp:taxon-name-part></tp:taxon-name>; Subfam. <tp:taxon-name><tp:taxon-name-part taxon-name-part-type="subfamily">Gryllinae</tp:taxon-name-part></tp:taxon-name> (Trib. <tp:taxon-name><tp:taxon-name-part taxon-name-part-type="tribe">Grymnogryllini</tp:taxon-name-part></tp:taxon-name>, <tp:taxon-name><tp:taxon-name-part taxon-name-part-type="tribe">Gryllini</tp:taxon-name-part></tp:taxon-name>, <tp:taxon-name><tp:taxon-name-part taxon-name-part-type="tribe">Gryllomorphini</tp:taxon-name-part></tp:taxon-name>, <tp:taxon-name><tp:taxon-name-part taxon-name-part-type="tribe">Nemobiini</tp:taxon-name-part></tp:taxon-name>)</source>. In: Beier M (Ed.) Orthopterorum Catalogus 10, <size units="page">213 pp</size>.</mixed-citation></ref><ref id="B16"><mixed-citation xmlns:xlink="http://www.w3.org/1999/xlink" xlink:type="simple"><person-group><name name-style="western"><surname>Vasanth</surname><given-names>M</given-names></name></person-group> (<year>1993</year>) <article-title>Studies on crickets (<tp:taxon-name><tp:taxon-name-part taxon-name-part-type="class">Insecta</tp:taxon-name-part></tp:taxon-name>: <tp:taxon-name><tp:taxon-name-part taxon-name-part-type="order">Orthoptera</tp:taxon-name-part></tp:taxon-name>: <tp:taxon-name><tp:taxon-name-part taxon-name-part-type="family">Gryllidae</tp:taxon-name-part></tp:taxon-name>) of northeast India.</article-title><source>Records of the Zoological Survey of India, Miscellaneous Publication, Occasional Paper</source><volume>132</volume>(<issue>1–6</issue>): <fpage>1</fpage>–<lpage>178</lpage>.</mixed-citation></ref><ref id="B15"><mixed-citation xmlns:xlink="http://www.w3.org/1999/xlink" xlink:type="simple"><person-group><name name-style="western"><surname>Vasanth</surname><given-names>M</given-names></name></person-group> (<year>1982</year>) Taxonomic studies on the gryllid fauna of northeast India (<tp:taxon-name><tp:taxon-name-part taxon-name-part-type="class">Insecta</tp:taxon-name-part></tp:taxon-name>: <tp:taxon-name><tp:taxon-name-part taxon-name-part-type="order">Orthoptera</tp:taxon-name-part></tp:taxon-name>: <tp:taxon-name><tp:taxon-name-part taxon-name-part-type="family">Gryllidae</tp:taxon-name-part></tp:taxon-name>). PhD Thesis, University of Calcutta, Kolkata, India.</mixed-citation></ref><ref id="B2"><mixed-citation xmlns:xlink="http://www.w3.org/1999/xlink" xlink:type="simple"><person-group><name name-style="western"><surname>Bhowmik</surname><given-names>H</given-names></name></person-group> (<year>1985</year>) <article-title>Contribution to the Gryllid fauna of the Western Himalayas (<tp:taxon-name><tp:taxon-name-part taxon-name-part-type="order">Orthoptera</tp:taxon-name-part></tp:taxon-name>: <tp:taxon-name><tp:taxon-name-part taxon-name-part-type="family">Gryllidae</tp:taxon-name-part></tp:taxon-name>).</article-title><source>Records of the Zoological Survey of India, Miscellaneous Publication, Occasional Paper</source><volume>73</volume>: <fpage>1</fpage>–<lpage>85</lpage>.</mixed-citation></ref><ref id="B7"><mixed-citation xmlns:xlink="http://www.w3.org/1999/xlink" xlink:type="simple"><person-group><name name-style="western"><surname>Gorochov</surname><given-names>AV</given-names></name></person-group> (<year>2001</year>) Additions to the revision of <tp:taxon-name><tp:taxon-name-part taxon-name-part-type="subfamily">Itarinae</tp:taxon-name-part></tp:taxon-name> (<tp:taxon-name><tp:taxon-name-part taxon-name-part-type="order">Orthoptera</tp:taxon-name-part></tp:taxon-name>: <tp:taxon-name><tp:taxon-name-part taxon-name-part-type="family">Gryllidae</tp:taxon-name-part></tp:taxon-name>). Zoosystematica Rossica 9(1): e36.</mixed-citation></ref></ref-list></tp:taxon-treatment>
